# Supplementary material for: Neutrophils Driving Unconventional T Cells Mediate Resistance against Murine Sarcomas and Selected Human Tumors
Source: Cell. 2019 Jul 11;178(2):346–360.e24. doi: 10.1016/j.cell.2019.05.047 (PMC6630709; doi:10.1016/j.cell.2019.05.047)
Supplement: Table S2. Differentially Expressed Genes between Sorted Sarcoma-Infiltrating Csf3r−/− and Csf3r+/+ UTCαβ and Differentially Expressed Genes between sorted Sarcoma-Infiltrating Csf3r+/+ UTCαβ and CD4+, CD8+, and γδ T Cells, Related to Figure 4 [file mmc2.xlsx]

## Sheet: Table S2
Table S2
Differentially expressed genes between FACS-sorted sarcoma-infiltrating Csf3r-/- and Csf3r+/+ UTCαβ, related to Figure 4
Differentially expressed genes between FACS-sorted sarcoma-infiltrating Csf3r+/+ UTCαβ and Csf3r+/+ CD4+, CD8+ and γδ T cells (see below), related to Figure 4
	gene_name	gene_type	chr	start	end	strand	length	logFC	logCPM	LR	PValue	FDR
ENSMUSG00000111759	RP23-463P4.2	processed_pseudogene	10	92542405	92543670	-	1266	2.83086	-0.258555	12.7167	0.000362399	0.0871722
ENSMUSG00000079277	Hoxd3	protein_coding	2	74711927	74748442	+	4191	6.78395	0.252401	30.1745	3.94874e-08	0.000280202
ENSMUSG00000021379	Id4	protein_coding	13	48261427	48264036	+	1660	5.96394	3.37835	17.0041	3.72996e-05	0.0212715
ENSMUSG00000069996	Gm7125	processed_pseudogene	15	68876790	68877062	+	273	9.16273	0.276838	47.6735	5.03462e-12	7.14513e-08
ENSMUSG00000004371	Il11	protein_coding	7	4772373	4782857	-	2012	5.75633	4.8199	14.8552	0.000116085	0.0411868
ENSMUSG00000097767	Miat	lincRNA	5	112213228	112229395	-	9293	4.31628	1.19718	20.4026	6.27449e-06	0.00989417
ENSMUSG00000110386	Gm42031	lincRNA	8	85125872	85132289	-	1885	-3.06612	1.32389	14.655	0.000129094	0.0422269
ENSMUSG00000036136	Fam110c	protein_coding	12	31073968	31079937	+	2667	5.19544	3.49849	19.5547	9.77612e-06	0.0101547
ENSMUSG00000029379	Cxcl3	protein_coding	5	90786103	90789600	+	3498	4.98245	1.38314	19.5314	9.89599e-06	0.0101547
ENSMUSG00000075277	Haglr	lincRNA	2	74748422	74762896	-	2454	4.15137	1.66345	14.6871	0.000126911	0.0422269
ENSMUSG00000079092	Prl2c2	protein_coding	13	12996132	13005383	-	835	4.63988	4.27945	15.1992	9.67454e-05	0.0361318
ENSMUSG00000048776	Pthlh	protein_coding	6	147252101	147264183	-	1619	4.62936	6.28069	13.4797	0.000241155	0.0698464
ENSMUSG00000106478	Gm36551	antisense	5	137857045	137860318	+	300	-2.69996	1.85978	11.7904	0.000595364	0.109373
ENSMUSG00000025929	Il17a	protein_coding	1	20730905	20734496	+	1171	4.54352	1.70593	16.2239	5.62796e-05	0.0273752
ENSMUSG00000110331	Nudc-ps1	processed_pseudogene	8	29286431	29286981	-	551	2.45471	2.13125	12.7543	0.000355198	0.0869134
ENSMUSG00000049382	Krt8	protein_coding	15	101996711	102004342	-	1805	4.52374	5.36035	18.3074	1.87971e-05	0.0140405
ENSMUSG00000040026	Saa3	protein_coding	7	46711998	46715700	-	2606	4.47858	2.97217	11.39	0.000738409	0.123292
ENSMUSG00000042448	Hoxd1	protein_coding	2	74762980	74765142	+	1862	4.06147	3.17753	19.2011	1.17647e-05	0.0104353
ENSMUSG00000027315	Spint1	protein_coding	2	119237362	119249527	+	2767	4.00492	4.35023	15.8898	6.71397e-05	0.0280249
ENSMUSG00000030353	Tead4	protein_coding	6	128224288	128300823	-	3598	3.97365	2.60363	12.1416	0.000493098	0.101421
ENSMUSG00000031075	Ano1	protein_coding	7	144588549	144751974	-	6244	3.87155	4.98094	17.3356	3.13262e-05	0.0205423
ENSMUSG00000043782	Ccdc64b	protein_coding	17	23660523	23668610	+	1913	3.68611	1.67823	12.4661	0.000414413	0.0918962
ENSMUSG00000038267	Slc22a23	protein_coding	13	34179158	34345182	-	6386	3.64046	3.26915	16.9209	3.89697e-05	0.0212715
ENSMUSG00000063564	Col23a1	protein_coding	11	51289920	51583918	+	5736	3.56596	4.22166	12.4154	0.0004258	0.0929685
ENSMUSG00000060112	Olfr60	protein_coding	7	140343815	140361671	-	3336	3.55458	2.52484	11.1909	0.00082201	0.131078
ENSMUSG00000051022	Hs3st1	protein_coding	5	39613935	39755475	-	2230	3.33711	2.50156	11.8223	0.000585244	0.109287
ENSMUSG00000025804	Ccr1	protein_coding	9	123962124	123968692	-	2833	3.31585	5.65634	20.5466	5.81984e-06	0.00989417
ENSMUSG00000032501	Trib1	protein_coding	15	59648350	59656550	+	5699	3.23372	6.66574	12.9927	0.000312705	0.0806891
ENSMUSG00000020617	1700012B07Rik	protein_coding	11	109787651	109828046	-	2177	3.05875	0.894665	11.3899	0.000738433	0.123292
ENSMUSG00000032735	Ablim3	protein_coding	18	61799395	61911852	-	4560	3.00227	4.20834	18.8865	1.3873e-05	0.0115815
ENSMUSG00000050022	Amz1	protein_coding	5	140724127	140761439	+	6697	2.95552	2.96228	11.1254	0.000851515	0.131355
ENSMUSG00000040447	Spns2	protein_coding	11	72451638	72489904	-	4083	2.92946	1.58036	11.0449	0.000889334	0.135714
ENSMUSG00000060568	Fam78b	protein_coding	1	167001417	167091302	+	6325	2.90278	3.68719	15.6193	7.74582e-05	0.0305358
ENSMUSG00000054672	5830411N06Rik	protein_coding	7	140247284	140300736	+	5532	2.84457	8.82827	16.0205	6.26616e-05	0.0277904
ENSMUSG00000102037	Bcl2a1a	protein_coding	9	88956900	88962419	+	819	2.82105	2.95031	16.1368	5.89279e-05	0.0273752
ENSMUSG00000058427	Cxcl2	protein_coding	5	90903871	90905938	+	2068	2.70493	3.49306	12.5334	0.000399748	0.0918962
ENSMUSG00000023043	Krt18	protein_coding	15	102028216	102032026	+	1400	2.63748	4.33119	11.5489	0.000677907	0.118776
ENSMUSG00000040624	Plekhg1	protein_coding	10	3740364	3967303	+	8739	2.63154	5.08065	16.9725	3.7926e-05	0.0212715
ENSMUSG00000070643	Sox13	protein_coding	1	133382303	133424377	-	4312	2.59437	3.61077	11.2474	0.000797343	0.130068
ENSMUSG00000035067	Xkr6	protein_coding	14	63606503	63820809	+	7258	2.53213	3.38963	11.215	0.000811399	0.130857
ENSMUSG00000045216	Hs6st1	protein_coding	1	36068400	36106446	+	5542	2.52448	3.99579	12.2553	0.000463931	0.0968251
ENSMUSG00000030123	Plxnd1	protein_coding	6	115954811	115995005	-	7301	2.44069	4.23493	17.3045	3.1844e-05	0.0205423
ENSMUSG00000023903	Mmp25	protein_coding	17	23629458	23645269	-	3373	2.37718	5.17249	13.2657	0.000270309	0.0767245
ENSMUSG00000028435	Aqp3	protein_coding	4	41092722	41098183	-	1829	2.30865	5.8649	11.1538	0.000838601	0.131355
ENSMUSG00000104117	Gm20743	processed_transcript	1	164863133	164936775	+	4171	-2.42899	4.71476	13.0838	0.000297856	0.0792745
ENSMUSG00000014453	Blk	protein_coding	14	63372837	63417187	-	2475	2.27456	6.23403	12.0592	0.000515374	0.104488
ENSMUSG00000061062	Gm10093	protein_coding	17	78491565	78493541	+	1977	2.23705	2.5945	11.8689	0.000570791	0.108009
ENSMUSG00000046908	Ltb4r1	protein_coding	14	55765962	55768494	+	1394	2.20234	6.0871	12.5162	0.00040344	0.0918962
ENSMUSG00000026880	Stom	protein_coding	2	35313986	35336976	-	2827	2.08208	5.74577	16.1091	5.97965e-05	0.0273752
ENSMUSG00000076480	Trbv29	TR_V_gene	6	41271394	41271881	+	353	-2.98853	4.94939	12.8319	0.000340755	0.0851195
ENSMUSG00000030530	Furin	protein_coding	7	80388585	80405436	-	9178	2.07234	5.9946	23.0673	1.56428e-06	0.00475094
ENSMUSG00000020841	Cpd	protein_coding	11	76778424	76847018	-	8332	2.04895	5.95339	14.6422	0.000129972	0.0422269
ENSMUSG00000005533	Igf1r	protein_coding	7	67952827	68233668	+	16791	2.02898	5.02155	15.9169	6.61836e-05	0.0280249
ENSMUSG00000034863	Ano8	protein_coding	8	71476019	71485963	-	6847	1.97873	5.04578	11.9203	0.000555263	0.10649
ENSMUSG00000020889	Nr1d1	protein_coding	11	98767932	98775333	-	3077	1.97126	5.66169	13.1182	0.000292446	0.0792745
ENSMUSG00000040945	Rcc2	protein_coding	4	140700541	140723220	+	4155	1.94287	6.6062	11.1261	0.000851208	0.131355
ENSMUSG00000040183	Ankrd6	protein_coding	4	32804035	32950841	-	5477	1.89194	4.35497	11.7309	0.000614697	0.110428
ENSMUSG00000025178	Pi4k2a	protein_coding	19	42090435	42122218	+	3771	1.86633	7.13675	16.1397	5.88373e-05	0.0273752
ENSMUSG00000030036	Mogs	protein_coding	6	83115496	83118898	+	2892	1.80826	7.06007	13.8112	0.000202129	0.0610344
ENSMUSG00000021360	Gcnt2	protein_coding	13	40859768	40960891	+	7038	1.69546	4.82075	11.7725	0.000601121	0.109373
ENSMUSG00000004952	Rasa4	protein_coding	5	136083916	136111860	+	7485	1.43767	6.08874	11.4845	0.000701798	0.121339
ENSMUSG00000074102	Rbm15b	protein_coding	9	106880918	106887428	-	6511	1.33725	5.62079	11.6912	0.000627978	0.111403
ENSMUSG00000003038	Hmgn2	protein_coding	4	133964738	133968650	-	3060	-1.64155	6.73547	15.0607	0.000104111	0.0378856
ENSMUSG00000030413	Pglyrp1	protein_coding	7	18871331	18890459	+	1837	-1.82508	5.63899	13.0602	0.000301636	0.0792745
ENSMUSG00000028214	Gem	protein_coding	4	11704457	11714752	+	2104	-1.86552	7.31101	12.4773	0.000411931	0.0918962
ENSMUSG00000001444	Tbx21	protein_coding	11	97098071	97115331	-	2488	-1.94275	7.42003	10.9827	0.000919653	0.138848
ENSMUSG00000062082	Cd200r4	protein_coding	16	44811733	44839150	+	2045	-2.01717	4.83301	12.5633	0.000393392	0.0918962
ENSMUSG00000035042	Ccl5	protein_coding	11	83525778	83530518	-	960	-2.02398	8.8145	13.6137	0.00022454	0.0663889
ENSMUSG00000004612	Nkg7	protein_coding	7	43437073	43438249	+	914	-2.05931	9.83781	12.8258	0.000341869	0.0851195
ENSMUSG00000030167	Klrc1	protein_coding	6	129666015	129678973	-	1984	-2.08379	7.50238	13.1158	0.000292819	0.0792745
ENSMUSG00000027996	Sfrp2	protein_coding	3	83766321	83774316	+	2153	-2.09161	5.66318	11.4638	0.000709637	0.121339
ENSMUSG00000030165	Klrd1	protein_coding	6	129591782	129598775	+	1281	-2.12561	7.51099	17.0053	3.72755e-05	0.0212715
ENSMUSG00000032446	Eomes	protein_coding	9	118478212	118486132	+	4155	-2.14179	5.74486	12.2653	0.000461469	0.0968251
ENSMUSG00000025163	Cd7	protein_coding	11	121036747	121039418	-	1133	-2.15635	7.18877	14.0774	0.00017544	0.0553299
ENSMUSG00000046550	Spin2c	protein_coding	X	153832225	153834243	+	1377	-2.16101	4.29252	11.9524	0.000545757	0.10649
ENSMUSG00000051354	Samd3	protein_coding	10	26229707	26272172	+	3554	-2.23782	7.15474	15.4889	8.29891e-05	0.0318319
ENSMUSG00000022584	Ly6c2	protein_coding	15	75108158	75111970	-	2740	-2.26931	10.6166	14.0327	0.000179661	0.0554292
ENSMUSG00000076609	Igkc	IG_C_gene	6	70726435	70726966	+	532	-4.60325	6.99562	19.8038	8.5811e-06	0.0101547
ENSMUSG00000043931	Gimap7	protein_coding	6	48718621	48724636	+	2325	-2.30129	7.50932	15.6802	7.50061e-05	0.0304139
ENSMUSG00000067599	Klra7	protein_coding	6	130218605	130233322	-	1265	-2.32617	7.46682	19.2022	1.17579e-05	0.0104353
ENSMUSG00000055170	Ifng	protein_coding	10	118441047	118445892	+	1207	-2.4361	6.78776	11.2741	0.00078594	0.129698
ENSMUSG00000015437	Gzmb	protein_coding	14	56258856	56262260	-	1418	-2.43743	9.29954	17.7889	2.46824e-05	0.0175146
ENSMUSG00000079853	Klra1	protein_coding	6	130363917	130386874	-	1764	-2.46223	6.52371	19.5081	1.00173e-05	0.0101547
ENSMUSG00000061769	Klra6	protein_coding	6	130013033	130026954	-	1116	-2.54022	4.93501	22.2142	2.43862e-06	0.00494412
ENSMUSG00000050241	Klre1	protein_coding	6	129577905	129585827	+	3494	-2.58049	7.01738	22.2689	2.37015e-06	0.00494412
ENSMUSG00000026573	Xcl1	protein_coding	1	164931644	164935527	-	523	-2.60469	7.0028	22.9372	1.67381e-06	0.00475094
ENSMUSG00000038304	Cd160	protein_coding	3	96798763	96829351	-	2642	-2.63933	6.91661	24.2326	8.53758e-07	0.00403885
ENSMUSG00000027380	Acoxl	protein_coding	2	127838876	128123873	+	3179	-2.64689	3.59233	10.8769	0.000973732	0.145465
ENSMUSG00000049410	Zfp683	protein_coding	4	134053838	134058996	+	1471	-2.81098	3.85913	12.029	0.000523793	0.1047
ENSMUSG00000028807	Zbtb8a	protein_coding	4	129353628	129378116	-	2321	-2.83043	2.98722	16.3015	5.40216e-05	0.0273752
ENSMUSG00000030173	Klra5	protein_coding	6	129898996	129917650	-	1398	-2.88192	3.95025	14.6285	0.000130918	0.0422269
ENSMUSG00000047281	Sfn	protein_coding	4	133600556	133602168	-	1613	-3.00114	2.02119	12.3212	0.000447847	0.0963007
ENSMUSG00000021702	Thbs4	protein_coding	13	92751590	92794818	-	3289	-3.56187	6.65163	20.1124	7.30218e-06	0.0101547
ENSMUSG00000036800	Fam135b	protein_coding	15	71445678	71727838	-	4623	-3.67751	0.247889	11.9261	0.000553536	0.10649
ENSMUSG00000032496	Ltf	protein_coding	9	111019271	111042767	+	3450	-5.5143	3.33723	18.4735	1.72281e-05	0.0135834
Differentially expressed genes between FACS-sorted sarcoma-infiltrating Csf3r+/+ UTCαβ and Csf3r+/+ CD4+, CD8+ and γδ T cells, related to Figure 4
	gene_name	gene_type	chr	start	end	strand	length	logFC	logCPM	LR	PValue	FDR
ENSMUSG00000053044	Cd8b1	protein_coding	6	71322788	71337494	+	1483	-3.00235	8.78029	94.4958	2.46e-22	3.45e-18
ENSMUSG00000015970	Chdh	protein_coding	14	30009023	30040466	+	6156	4.26231	0.753102	80.5917	2.78e-19	1.3e-15
ENSMUSG00000032649	Colgalt2	protein_coding	1	152399830	152510695	+	4245	3.75962	-0.519688	36.8272	1.29e-09	6.97e-07
ENSMUSG00000015966	Il17rb	protein_coding	14	29996141	30008896	-	2728	3.73523	2.11617	53.1453	3.1e-13	7.24e-10
ENSMUSG00000045928	4933440M02Rik	lincRNA	7	125284025	125349788	-	4742	3.6078	-0.645095	24.2933	8.27e-07	0.000232147
ENSMUSG00000051314	Ffar2	protein_coding	7	30818348	30823775	-	2790	3.54446	-0.288478	48.5521	3.22e-12	3.76e-09
ENSMUSG00000026989	Dapl1	protein_coding	2	59484653	59505020	+	679	-2.80904	4.66812	51.9991	5.55e-13	1.11e-09
ENSMUSG00000066687	Zbtb16	protein_coding	9	48654297	48836222	-	5283	3.40337	3.44093	40.7701	1.71e-10	1.25e-07
ENSMUSG00000014453	Blk	protein_coding	14	63372837	63417187	-	2475	3.20752	4.66453	39.9331	2.63e-10	1.6e-07
ENSMUSG00000050066	A130023I24Rik	processed_transcript	7	134227474	134230705	-	3232	3.10655	0.229227	17.4774	2.91e-05	0.00468892
ENSMUSG00000000869	Il4	protein_coding	11	53602982	53618669	-	1227	3.09389	0.605422	39.4311	3.4e-10	1.99e-07
ENSMUSG00000034037	Fgd5	protein_coding	6	91978878	92076004	+	6292	3.06583	1.63303	47.5415	5.39e-12	5.4e-09
ENSMUSG00000062524	Ncr1	protein_coding	7	4337724	4345164	+	1540	2.92668	5.21463	49.1133	2.42e-12	3.08e-09
ENSMUSG00000061769	Klra6	protein_coding	6	130013033	130026954	-	1116	2.89103	4.74785	79.546	4.71e-19	1.65e-15
ENSMUSG00000030173	Klra5	protein_coding	6	129898996	129917650	-	1398	2.87742	3.39219	31.1501	2.39e-08	9.06e-06
ENSMUSG00000046213	Cym	protein_coding	3	107211293	107221732	-	1236	2.86775	1.44205	34.6013	4.05e-09	1.83e-06
ENSMUSG00000043088	Il17re	protein_coding	6	113458484	113470758	+	5868	2.83308	3.58057	23.3423	1.36e-06	0.000339712
ENSMUSG00000079853	Klra1	protein_coding	6	130363917	130386874	-	1764	2.75224	6.1575	86.4587	1.43e-20	1e-16
ENSMUSG00000076758	Trav1	TR_V_gene	14	52427928	52428876	+	371	2.66893	1.86539	44.7403	2.25e-11	2.1e-08
ENSMUSG00000067599	Klra7	protein_coding	6	130218605	130233322	-	1265	2.6672	7.05864	70.048	5.79e-17	1.62e-13
ENSMUSG00000030325	Klrb1c	protein_coding	6	128778485	128789215	-	2961	2.62534	6.66745	50.4165	1.24e-12	2.18e-09
ENSMUSG00000094562	Trav13-4-dv7	TR_V_gene	14	53757356	53757921	+	385	-2.96308	3.76736	39.9337	2.63e-10	1.6e-07
ENSMUSG00000076911	Traj18	TR_J_gene	14	54200777	54200842	+	66	2.62331	2.94934	49.559	1.92e-12	2.7e-09
ENSMUSG00000049093	Il23r	protein_coding	6	67422932	67491855	-	2488	2.58528	3.76023	17.7961	2.46e-05	0.00415665
ENSMUSG00000024600	Slc27a6	protein_coding	18	58556257	58612773	+	2485	2.54812	2.4238	36.3258	1.67e-09	8.68e-07
ENSMUSG00000020811	Wscd1	protein_coding	11	71749920	71789647	+	4287	2.5109	0.701088	31.667	1.83e-08	7.34e-06
ENSMUSG00000028150	Rorc	protein_coding	3	94372794	94398276	+	3559	2.49182	4.14655	31.398	2.1e-08	8.19e-06
ENSMUSG00000023903	Mmp25	protein_coding	17	23629458	23645269	-	3373	2.39901	2.91006	16.0739	6.09e-05	0.00872176
ENSMUSG00000033027	Klrc3	protein_coding	6	129639064	129643337	-	736	2.38891	2.27373	21.1773	4.19e-06	0.000963071
ENSMUSG00000067610	Klri1	protein_coding	6	129697218	129717132	-	838	2.37487	1.30817	20.7976	5.1e-06	0.00115523
ENSMUSG00000040653	Ppp1r14c	protein_coding	10	3366057	3464975	+	2617	2.34916	1.30848	14.3977	0.000147986	0.0178233
ENSMUSG00000087201	Gm15261	antisense	X	169037674	169106536	-	2763	2.33319	-0.191149	19.6269	9.41e-06	0.00203196
ENSMUSG00000036412	Arsi	protein_coding	18	60911780	60918561	+	2975	2.32859	0.330625	11.6879	0.000629084	0.0519217
ENSMUSG00000052736	Klrc2	protein_coding	6	129647496	129660689	-	5812	2.30361	5.67339	34.938	3.4e-09	1.59e-06
ENSMUSG00000076745	Tcrg-V4	TR_V_gene	13	19184974	19185506	+	426	2.26259	4.40403	43.8189	3.6e-11	2.97e-08
ENSMUSG00000021322	Aoah	protein_coding	13	20794119	21024252	+	2915	2.25795	3.73421	16.0301	6.23e-05	0.00883594
ENSMUSG00000028332	Hemgn	protein_coding	4	46393989	46413506	-	2511	2.24598	0.886462	15.2829	9.25e-05	0.0124682
ENSMUSG00000074071	Fam169b	protein_coding	7	68273839	68363092	+	7027	-1.96743	6.81309	31.0683	2.49e-08	9.2e-06
ENSMUSG00000037944	Ccr7	protein_coding	11	99144196	99155077	-	1978	-1.70869	7.02424	30.9302	2.67e-08	9.62e-06
ENSMUSG00000097697	4833412C05Rik	lincRNA	7	67784538	67804139	-	1395	2.24027	-0.893366	14.3896	0.000148622	0.0178233
ENSMUSG00000047139	Cd24a	protein_coding	10	43578284	43584265	+	2580	2.2269	1.85122	21.9175	2.85e-06	0.000665582
ENSMUSG00000072718	Klra10	protein_coding	6	130269194	130281928	-	823	2.21438	-0.112495	12.3837	0.000433087	0.0394588
ENSMUSG00000021732	Fgf10	protein_coding	13	118669791	118792115	+	4601	2.20987	0.600339	16.1745	5.78e-05	0.00835575
ENSMUSG00000039452	Snx22	protein_coding	9	66065176	66069719	-	2891	2.20838	0.731264	30.1496	4e-08	1.37e-05
ENSMUSG00000008193	Spib	protein_coding	7	44525993	44532071	-	2868	2.20759	1.01219	13.6279	0.000222847	0.0238684
ENSMUSG00000039315	Clnk	protein_coding	5	38706462	38876812	-	1719	2.19304	4.63935	34.9357	3.41e-09	1.59e-06
ENSMUSG00000030361	Klrb1a	protein_coding	6	128609227	128623533	-	1595	2.19049	2.98324	33.7042	6.42e-09	2.81e-06
ENSMUSG00000025888	Casp1	protein_coding	9	5298517	5307265	+	1497	-1.50332	6.48969	25.5345	4.35e-07	0.000127021
ENSMUSG00000050241	Klre1	protein_coding	6	129577905	129585827	+	3494	2.18504	6.93495	40.6972	1.78e-10	1.25e-07
ENSMUSG00000028654	Mycl	protein_coding	4	122995652	123002485	+	4038	2.17191	0.774947	17.7555	2.51e-05	0.0041958
ENSMUSG00000021411	Pxdc1	protein_coding	13	34627840	34652681	-	2103	2.15814	5.29444	44.5994	2.42e-11	2.12e-08
ENSMUSG00000030247	Kcnj8	protein_coding	6	142564837	142571614	-	2548	2.15528	4.80726	31.9875	1.55e-08	6.4e-06
ENSMUSG00000017607	Tns4	protein_coding	11	99065678	99089306	-	5167	2.13862	2.81871	16.9039	3.93e-05	0.0059968
ENSMUSG00000054672	5830411N06Rik	protein_coding	7	140247284	140300736	+	5532	2.13444	5.75993	40.5959	1.87e-10	1.25e-07
ENSMUSG00000039131	Gipc2	protein_coding	3	152093533	152166230	-	3839	2.12448	-0.131503	17.0445	3.65e-05	0.00569264
ENSMUSG00000038421	Fcrla	protein_coding	1	170917576	170927583	-	1745	2.10806	-0.547666	12.824	0.000342202	0.0333433
ENSMUSG00000102418	Sh2d1b1	protein_coding	1	170277320	170286769	+	2544	2.10188	2.03332	18.3086	1.88e-05	0.00333642
ENSMUSG00000033538	Casp4	protein_coding	9	5308828	5336783	+	3710	-1.27407	5.02091	23.1013	1.54e-06	0.000371781
ENSMUSG00000052821	Cysltr1	protein_coding	X	106574346	106603679	-	5142	2.07713	2.9645	11.6513	0.000641593	0.0523383
ENSMUSG00000046908	Ltb4r1	protein_coding	14	55765962	55768494	+	1394	2.06679	3.85549	18.6341	1.58e-05	0.00284865
ENSMUSG00000034330	Plcg2	protein_coding	8	117498291	117635142	+	4298	2.05254	4.49304	37.4624	9.32e-10	5.23e-07
ENSMUSG00000076821	Trav8n-2	TR_V_gene	14	53345890	53346424	+	408	2.05035	1.885	19.3715	1.08e-05	0.00218803
ENSMUSG00000079298	Klrb1b	protein_coding	6	128813706	128826331	-	2228	2.02148	1.78784	12.0408	0.000520494	0.044804
ENSMUSG00000058715	Fcer1g	protein_coding	1	171229572	171234365	-	874	1.996	6.86813	41.9654	9.29e-11	7.24e-08
ENSMUSG00000104524	Gm37333	TEC	1	135523088	135525338	-	2251	1.99519	-0.282202	12.7707	0.000352091	0.0338369
ENSMUSG00000031132	Cd40lg	protein_coding	X	57212143	57224042	+	1250	1.96097	5.09963	17.3819	3.06e-05	0.00487447
ENSMUSG00000043932	Klri2	protein_coding	6	129729041	129740484	-	3913	1.94446	5.18506	13.8493	0.000198071	0.0220567
ENSMUSG00000036800	Fam135b	protein_coding	15	71445678	71727838	-	4623	1.94329	0.57698	13.6702	0.000217881	0.0235246
ENSMUSG00000043807	Ly6g5b	protein_coding	17	35113948	35115428	-	1176	1.92323	4.43033	16.9479	3.84e-05	0.00592383
ENSMUSG00000034472	Rasd2	protein_coding	8	75213944	75224113	+	3176	-4.10216	0.662432	19.257	1.14e-05	0.00229008
ENSMUSG00000087289	4933424M12Rik	lincRNA	4	107783720	107789921	+	2141	1.90413	-0.282687	17.514	2.85e-05	0.00465299
ENSMUSG00000024986	Hhex	protein_coding	19	37434810	37440731	+	1918	1.88935	0.337517	23.5537	1.21e-06	0.00030989
ENSMUSG00000076864	Trdv1	TR_V_gene	14	53881612	53882217	+	337	-1.91727	3.28881	19.04	1.28e-05	0.00246038
ENSMUSG00000032735	Ablim3	protein_coding	18	61799395	61911852	-	4560	1.86205	1.55197	17.9477	2.27e-05	0.00388512
ENSMUSG00000055733	Nap1l3	protein_coding	X	122394565	122397401	-	2837	-3.31696	0.883457	18.9701	1.33e-05	0.0024658
ENSMUSG00000019856	Fam184a	protein_coding	10	53633145	53750909	-	4353	1.86187	2.03523	18.9589	1.34e-05	0.0024658
ENSMUSG00000020182	Ddc	protein_coding	11	11814101	11898144	-	4461	1.84275	3.79925	23.644	1.16e-06	0.000301163
ENSMUSG00000034164	Emid1	protein_coding	11	5106265	5152257	-	2890	1.83631	4.75794	35.354	2.75e-09	1.38e-06
ENSMUSG00000030468	Siglecg	protein_coding	7	43408204	43418358	+	4806	1.83626	1.03298	12.6816	0.000369281	0.0349543
ENSMUSG00000079445	B3gnt7	protein_coding	1	86302832	86307305	+	4137	1.82423	1.43507	18.0021	2.21e-05	0.00382239
ENSMUSG00000030579	Tyrobp	protein_coding	7	30413760	30417585	+	667	1.82324	5.74314	19.3979	1.06e-05	0.00218803
ENSMUSG00000076760	Trav3-1	TR_V_gene	14	52580665	52581213	+	385	1.81696	1.05686	11.8528	0.000575736	0.0483722
ENSMUSG00000030724	Cd19	protein_coding	7	126408450	126414889	-	3075	1.81257	1.88493	15.2169	9.58e-05	0.0125792
ENSMUSG00000104117	Gm20743	processed_transcript	1	164863133	164936775	+	4171	1.80773	4.64123	28.8015	8.02e-08	2.56e-05
ENSMUSG00000031788	Kifc3	protein_coding	8	95099828	95202812	-	5298	1.79409	4.08659	18.9971	1.31e-05	0.0024658
ENSMUSG00000107715	Gm44135	TEC	6	129696118	129696485	-	368	1.79206	-0.102225	12.7828	0.00034983	0.0338369
ENSMUSG00000067591	Klra3	protein_coding	6	130323289	130337574	-	1238	1.79073	4.36059	26.5102	2.62e-07	8.17e-05
ENSMUSG00000030149	Klrk1	protein_coding	6	129610323	129623864	-	7183	1.78083	8.97771	23.2085	1.45e-06	0.000357796
ENSMUSG00000042284	Itga1	protein_coding	13	114958079	115101964	-	5984	1.77943	5.83107	49.8324	1.67e-12	2.61e-09
ENSMUSG00000042581	Thsd7b	protein_coding	1	129273302	130219278	+	12171	1.77693	2.14461	12.3571	0.000439304	0.0395237
ENSMUSG00000024451	Arap3	protein_coding	18	37972624	37997574	-	5224	1.77654	3.51549	13.6696	0.00021796	0.0235246
ENSMUSG00000040624	Plekhg1	protein_coding	10	3740364	3967303	+	8739	1.76086	2.36736	10.8355	0.000995701	0.0735299
ENSMUSG00000006362	Cbfa2t3	protein_coding	8	122625141	122699109	-	8373	1.75627	1.38127	14.1513	0.00016868	0.0193996
ENSMUSG00000076795	Trav8d-2	TR_V_gene	14	53042428	53042891	+	337	1.75435	2.01307	13.7919	0.000204214	0.0225617
ENSMUSG00000027947	Il6ra	protein_coding	3	89864059	89913196	-	8642	-1.45829	4.3214	16.3416	5.29e-05	0.00781171
ENSMUSG00000030137	Tuba8	protein_coding	6	121210696	121226854	+	2263	1.7529	4.04692	19.406	1.06e-05	0.00218803
ENSMUSG00000004709	Cd244	protein_coding	1	171559193	171609746	+	4876	1.75018	5.62451	15.0852	0.000102768	0.0133513
ENSMUSG00000005540	Fcer2a	protein_coding	8	3681737	3694175	-	3092	1.7421	0.813101	12.0016	0.000531537	0.0449539
ENSMUSG00000024727	Trpm6	protein_coding	19	18749983	18892510	+	6508	1.72676	3.37496	13.3646	0.000256425	0.0270518
ENSMUSG00000033350	Chst2	protein_coding	9	95399292	95406722	-	7328	-1.88661	3.80914	15.6608	7.58e-05	0.0106323
ENSMUSG00000030516	Tjp1	protein_coding	7	65296165	65527781	-	7811	1.71804	3.46591	12.5003	0.000406879	0.0378074
ENSMUSG00000049410	Zfp683	protein_coding	4	134053838	134058996	+	1471	1.70723	3.65633	19.401	1.06e-05	0.00218803
ENSMUSG00000019854	Reps1	protein_coding	10	18055861	18125155	+	5564	-1.5455	5.32162	15.3349	9e-05	0.0122651
ENSMUSG00000042474	Fcmr	protein_coding	1	130865669	130880791	+	1736	1.70243	1.38786	11.2261	0.000806552	0.0628707
ENSMUSG00000094016	Trav15-1-dv6-1	TR_V_gene	14	53559632	53560247	+	396	-1.87116	2.661	15.2676	9.33e-05	0.0124682
ENSMUSG00000025163	Cd7	protein_coding	11	121036747	121039418	-	1133	1.67937	7.0505	26.1185	3.21e-07	9.75e-05
ENSMUSG00000104876	Trdc	TR_C_gene	14	54142851	54148868	+	3865	-1.88299	7.77812	15.2152	9.59e-05	0.0125792
ENSMUSG00000054203	Ifi205	protein_coding	1	174011998	174031810	-	4177	1.66936	3.59158	16.2935	5.43e-05	0.00792905
ENSMUSG00000026809	Spaca9	protein_coding	2	28692080	28699727	-	747	1.65834	0.646758	11.5828	0.000665664	0.0536778
ENSMUSG00000044052	Ccr10	protein_coding	11	101172997	101175443	-	1726	-2.29164	0.830377	14.9	0.000113361	0.0144597
ENSMUSG00000044827	Tlr1	protein_coding	5	64924679	64933563	-	3346	-1.37741	5.09799	14.7657	0.000121727	0.0152634
ENSMUSG00000021457	Syk	protein_coding	13	52583173	52648792	+	9362	1.63106	3.41757	13.316	0.000263146	0.0275537
ENSMUSG00000033377	Palmd	protein_coding	3	116918258	116968987	-	7273	1.61468	0.739774	11.8054	0.00059058	0.0493239
ENSMUSG00000022114	Spry2	protein_coding	14	105891949	105896819	-	2085	1.59186	2.28252	17.6003	2.73e-05	0.00449882
ENSMUSG00000026090	2010300C02Rik	protein_coding	1	37611677	37720085	-	5075	1.58885	3.33811	22.3864	2.23e-06	0.000530201
ENSMUSG00000026357	Rgs18	protein_coding	1	144752683	144775435	-	2031	1.58646	2.11177	18.1705	2.02e-05	0.00354256
ENSMUSG00000023367	Tmem176a	protein_coding	6	48840919	48847071	+	3810	1.58591	6.15467	47.9338	4.41e-12	4.76e-09
ENSMUSG00000068606	Gm4841	protein_coding	18	60268301	60273267	-	2838	-1.66345	3.06701	14.3213	0.000154111	0.0183249
ENSMUSG00000000303	Cdh1	protein_coding	8	106603351	106670246	+	4574	1.57144	5.66303	19.972	7.86e-06	0.00175023
ENSMUSG00000096825	Trav12-1	TR_V_gene	14	53538191	53538738	+	416	1.5555	1.4613	12.9521	0.000319566	0.0318002
ENSMUSG00000038304	Cd160	protein_coding	3	96798763	96829351	-	2642	1.55102	7.21171	29.4449	5.75e-08	1.88e-05
ENSMUSG00000024084	Qpct	protein_coding	17	79051906	79090243	+	1924	1.54079	4.43166	30.3255	3.65e-08	1.28e-05
ENSMUSG00000018341	Il12rb2	protein_coding	6	67291318	67376188	-	3794	1.51001	5.16931	13.1986	0.000280157	0.0291176
ENSMUSG00000027380	Acoxl	protein_coding	2	127838876	128123873	+	3179	1.4963	3.42572	12.1489	0.00049117	0.042805
ENSMUSG00000015476	Prrt1	protein_coding	17	34629533	34633126	+	2306	1.48172	3.37824	14.5319	0.000137804	0.0168133
ENSMUSG00000076754	Trgv2	TR_V_gene	13	19336573	19337167	-	491	1.46785	6.19643	11.6596	0.000638718	0.0523383
ENSMUSG00000076749	Tcrg-C1	TR_C_gene	13	19214103	19217024	+	924	1.46436	6.86027	16.8508	4.04e-05	0.00603575
ENSMUSG00000061577	Adgrg5	protein_coding	8	94923694	94943280	+	3137	1.46154	8.35742	14.0201	0.000180867	0.0204657
ENSMUSG00000022957	Itsn1	protein_coding	16	91729281	91920597	+	22539	1.44444	4.91618	13.1345	0.000289909	0.0296286
ENSMUSG00000029810	Tmem176b	protein_coding	6	48833818	48841496	-	2371	1.43961	6.94442	32.0207	1.53e-08	6.4e-06
ENSMUSG00000027435	Cd93	protein_coding	2	148436640	148443563	-	6677	1.43625	3.54018	14.6317	0.000130696	0.0162282
ENSMUSG00000051354	Samd3	protein_coding	10	26229707	26272172	+	3554	1.41159	7.43261	26.0856	3.27e-07	9.75e-05
ENSMUSG00000029769	Ccdc136	protein_coding	6	29396309	29426994	+	4334	1.39438	2.86264	14.5448	0.000136866	0.0168133
ENSMUSG00000004633	Chn2	protein_coding	6	54039554	54301810	+	5812	1.39422	4.80895	13.8785	0.000195014	0.0218899
ENSMUSG00000026573	Xcl1	protein_coding	1	164931644	164935527	-	523	1.36724	7.16327	25.0328	5.64e-07	0.000161398
ENSMUSG00000076469	Trbv13-2	TR_V_gene	6	41121396	41121832	+	340	1.36086	5.72751	18.6568	1.56e-05	0.00284865
ENSMUSG00000042498	D330045A20Rik	protein_coding	X	139480367	139554582	+	3740	1.353	1.22755	10.9614	0.00093029	0.0698016
ENSMUSG00000021591	Glrx	protein_coding	13	75839868	75850151	+	1345	-0.955274	7.46159	13.1248	0.000291408	0.0296286
ENSMUSG00000019478	Rab4a	protein_coding	8	123805985	123835287	+	1757	1.34713	3.86564	13.0645	0.000300946	0.0303782
ENSMUSG00000076757	Tcrg-C4	TR_C_gene	13	19344558	19352756	+	985	1.34064	6.58115	14.0968	0.000173636	0.0198072
ENSMUSG00000034936	Arl4d	protein_coding	11	101665541	101667832	+	1382	1.32694	4.88545	13.1642	0.000285346	0.0294389
ENSMUSG00000044734	Serpinb1a	protein_coding	13	32842092	32851185	-	1943	1.32178	5.41356	14.2302	0.000161756	0.0189027
ENSMUSG00000030165	Klrd1	protein_coding	6	129591782	129598775	+	1281	1.31752	7.78619	15.39	8.74e-05	0.0120671
ENSMUSG00000024511	Rab27b	protein_coding	18	69979131	70141605	-	10679	1.31048	2.55616	11.614	0.000654581	0.0530892
ENSMUSG00000030154	Klrb1f	protein_coding	6	129045901	129057464	+	2025	1.30937	4.51955	19.0572	1.27e-05	0.00246038
ENSMUSG00000031586	Rbpms	protein_coding	8	33782643	33929863	-	4022	1.30875	4.88054	24.0115	9.58e-07	0.000263463
ENSMUSG00000091679	Vmn2r96	protein_coding	17	18581727	18598157	+	2343	-1.97875	0.0718735	12.7245	0.000360904	0.0344479
ENSMUSG00000096656	Trav12-2	TR_V_gene	14	53616315	53616914	+	426	1.2839	3.39025	14.2156	0.000163012	0.0189027
ENSMUSG00000015314	Slamf6	protein_coding	1	171917515	171953170	+	10832	-1.06842	7.10273	12.6719	0.000371192	0.0349543
ENSMUSG00000023915	Tnfrsf21	protein_coding	17	43016555	43089188	+	3626	1.27201	3.22833	12.8742	0.000333134	0.032917
ENSMUSG00000029658	Wdr95	protein_coding	5	149528679	149611894	+	3477	1.26805	3.12647	11.6996	0.000625143	0.0519016
ENSMUSG00000025461	Cd163l1	protein_coding	7	140218267	140231145	+	3851	-2.42081	7.32263	12.424	0.000423849	0.0391251
ENSMUSG00000053158	Fes	protein_coding	7	80377756	80387946	-	5074	1.25579	4.40626	12.2462	0.0004662	0.04114
ENSMUSG00000028266	Lmo4	protein_coding	3	144188530	144205220	-	3530	1.24197	4.27582	10.9862	0.000917951	0.0695126
ENSMUSG00000076912	Traj17	TR_J_gene	14	54201775	54201837	+	63	1.23445	1.96203	11.0577	0.000883175	0.0680869
ENSMUSG00000079071	Gm14085	protein_coding	2	122484941	122528040	+	4996	-1.98657	4.10827	12.3566	0.000439434	0.0395237
ENSMUSG00000099767	Gm28884	antisense	1	85933247	85937332	-	3994	-2.8711	-0.677405	12.2528	0.000464568	0.04114
ENSMUSG00000109453	4930405G09Rik	TEC	7	68315973	68317032	-	1060	-2.99427	-0.820967	12.2525	0.000464639	0.04114
ENSMUSG00000021069	Pygl	protein_coding	12	70190811	70231488	-	3828	1.21211	4.14669	12.642	0.000377171	0.0352806
ENSMUSG00000076848	Trav15-2-dv6-2	TR_V_gene	14	53649404	53649994	+	370	-1.86806	1.85876	12.2284	0.000470685	0.0412761
ENSMUSG00000106478	Gm36551	antisense	5	137857045	137860318	+	300	1.20326	2.19979	11.0287	0.000897124	0.0687844
ENSMUSG00000031933	Izumo1r	protein_coding	9	14885814	14903949	-	2320	-1.10624	6.24702	12.1333	0.000495292	0.0428977
ENSMUSG00000048440	Cyp4f16	protein_coding	17	32536558	32551798	+	3017	1.18404	4.4369	23.825	1.06e-06	0.000284674
ENSMUSG00000071648	Rom1	protein_coding	19	8927382	8929356	-	1526	-1.17916	3.03255	12.019	0.000526615	0.0449539
ENSMUSG00000001270	Ckb	protein_coding	12	111669355	111672338	-	1478	1.18397	5.79937	15.3841	8.77e-05	0.0120671
ENSMUSG00000038623	Tm6sf1	protein_coding	7	81859001	81884434	+	5921	1.18333	6.25886	14.764	0.000121837	0.0152634
ENSMUSG00000038517	Tbkbp1	protein_coding	11	97136171	97151495	-	3975	1.17816	2.34676	11.2912	0.000778761	0.0610435
ENSMUSG00000021614	Vcan	protein_coding	13	89655312	89742509	-	14462	1.17763	5.68531	11.3944	0.000736673	0.0580689
ENSMUSG00000022584	Ly6c2	protein_coding	15	75108158	75111970	-	2740	1.17596	11.0066	14.2238	0.000162307	0.0189027
ENSMUSG00000015133	Lrrk1	protein_coding	7	66226912	66388350	-	10307	1.16838	6.59424	19.1266	1.22e-05	0.00241744
ENSMUSG00000040229	Gpr34	protein_coding	X	13632089	13640858	+	2090	1.1608	4.52237	16.8529	4.04e-05	0.00603575
ENSMUSG00000063605	Ccdc102a	protein_coding	8	94902869	94918098	-	2504	1.15016	6.23767	29.4479	5.74e-08	1.88e-05
ENSMUSG00000076470	Trbv13-3	TR_V_gene	6	41130147	41130585	+	340	1.10177	4.88728	14.9039	0.000113126	0.0144597
ENSMUSG00000094525	Trbv12-2	TR_V_gene	6	41118851	41119364	+	385	1.07528	5.62264	17.1985	3.37e-05	0.00530822
ENSMUSG00000024070	Prkd3	protein_coding	17	78949405	79020816	-	11017	1.06678	6.00423	19.7955	8.62e-06	0.00188949
ENSMUSG00000032380	Dapk2	protein_coding	9	66158223	66272242	+	3512	1.06126	5.08979	13.5482	0.000232515	0.0247153
ENSMUSG00000086410	Gm16158	antisense	7	68338668	68353201	-	804	-2.00968	-0.431756	11.4391	0.000719129	0.0570062
ENSMUSG00000032021	Crtam	protein_coding	9	40969691	41004628	-	5131	1.05579	5.69468	12.3984	0.000429708	0.0394067
ENSMUSG00000022747	St3gal6	protein_coding	16	58468125	58524243	-	6080	1.0339	6.52579	13.7296	0.000211101	0.0231403
ENSMUSG00000004655	Aqp1	protein_coding	6	55336432	55348555	+	2627	1.02289	5.72123	12.0006	0.000531847	0.0449539
ENSMUSG00000056413	Adap1	protein_coding	5	139271876	139325622	-	3292	-1.85157	4.12229	11.098	0.000864211	0.0669931
ENSMUSG00000046668	Cxxc5	protein_coding	18	35829818	35861687	+	2271	0.993506	4.38724	12.8275	0.000341565	0.0333433
ENSMUSG00000033577	Myo6	protein_coding	9	80165031	80311729	+	12078	0.962788	5.41012	23.7524	1.1e-06	0.000290048
ENSMUSG00000076461	Trbv1	TR_V_gene	6	40891229	40891885	+	417	0.959571	5.12229	11.0088	0.000906822	0.0691501
ENSMUSG00000026576	Atp1b1	protein_coding	1	164437109	164458355	-	3081	0.939988	4.57624	13.0383	0.000305181	0.0305857
ENSMUSG00000046971	Pla2g4f	protein_coding	2	120299957	120314165	-	3203	-3.72736	2.08226	10.979	0.000921484	0.0695126
ENSMUSG00000027381	Bcl2l11	protein_coding	2	128126038	128162547	+	8029	0.758317	6.41906	11.5064	0.000693552	0.0552911
ENSMUSG00000031342	Gpm6b	protein_coding	X	166238911	166388988	+	5600	-1.2033	4.94897	10.9149	0.000953955	0.0711965
ENSMUSG00000032666	1700025G04Rik	protein_coding	1	151852403	152090125	-	11788	0.752414	5.69165	10.8869	0.000968447	0.0718957
ENSMUSG00000048376	F2r	protein_coding	13	95601804	95618459	-	3307	0.668569	8.33023	11.5549	0.000675709	0.0541764
