# Supplementary material for: Neutrophils Driving Unconventional T Cells Mediate Resistance against Murine Sarcomas and Selected Human Tumors
Source: Cell. 2019 Jul 11;178(2):346–360.e24. doi: 10.1016/j.cell.2019.05.047 (PMC6630709; doi:10.1016/j.cell.2019.05.047)
Supplement: Table S3. IPA Analysis of Significantly Enriched Biological Pathways and Prediction of Upstream Regulators in Csf3r−/− and Csf3r+/+ Sarcoma-Infiltrating T Cell Subsets, Related to Figure 4 [file mmc3.xlsx]

## Sheet: Foglio1
Table S3: IPA analysis of significantly enriched biological pathways and prediction of upstream regulators in Csf3r-/- and Csf3r+/+ sarcoma-infiltrating T cell subsets, related to Figure 4
	IPA analysis of biological pathways significantly activated or inhibited in sarcoma-infiltrating Csf3r-/- vs Csf3r+/+ UTCαβ.
	IPA Pathway	p value	Activation z-score	# Molecules	Molecules
	Accumulation of granulocytes	6.67e-06	1.082	6	BCL2A1.CCL5.CXCL3.IFNG.IL11.IL17A
	Inflammation of organ	2.09e-05	1.183	20	CCL5.CCR1.CD7.CXCL3.HDAC1.HS6ST1.IFNG.IGF1R.IGKC.IL11.IL17A.KLRC1.KRT18.KRT8.LTB4R.LTF.PGLYRP1.SFN.TBX21.XCL1
	Inflammation of body cavity	0.000206	1.202	15	CCL5.CCR1.CXCL3.HDAC1.HS6ST1.IFNG.IGF1R.IL11.IL17A.KLRC1.KRT18.KRT8.LTF.TBX21.XCL1
	Recruitment of neutrophils	0.000192	1.29	6	CCL5.CCR1.CXCL3.IFNG.IL17A.LTF
	Inflammation of absolute anatomical region	0.000393	1.32	16	CCL5.CCR1.CXCL3.HDAC1.HS6ST1.IFNG.IGF1R.IL11.IL17A.KLRC1.KRT18.KRT8.LTB4R.LTF.TBX21.XCL1
	Inflammation of joint	9.73e-05	1.717	16	BLK.CCL5.CCR1.CXCL3.FURIN.HDAC1.IFNG.IGKC.IL17A.LTB4R.LTF.MMP25.PGLYRP1.Saa3.TBX21.XCL1
	Migration of neutrophils	0.000122	1.952	5	CCL5.CCR1.CXCL3.IFNG.IL17A
	Immune response of T lymphocytes	0.00234	-1.512	4	FURIN.IFNG.IL17A.TBX21
	Activation of natural killer cells	1.98e-05	-1.411	6	CCL5.Gzmb.IFNG.Klra7 (includes others).Klre1.LTF
	TH1 immune response	7.02e-06	-1.144	5	CCL5.CCR1.IFNG.IL17A.TBX21
	Cell-mediated response	2.65e-07	-1.064	9	CCL5.CCR1.FURIN.IFNG.IL17A.Klre1.MMP25.PTHLH.TBX21
	IPA prediction of upstream regulators significantly activated or inhibited in FACS-sorted sarcoma-infiltrating Csf3r-/- vs Csf3r+/+ UTCαβ.
	Upstream Regulator	Molecule Type	Predicted Activation State	Activation z-score	p-value of overlap	Target molecules in dataset
	IL17A	cytokine	Activated	1.651	0.000169	BCL2A1,CCL5,CXCL3,IFNG,IL17A,Saa3
	IL12 (complex)	complex	Inhibited	-1.638	1.16e-11	CCL5,EOMES,FURIN,GCNT2,Gzmb,IFNG,IL17A,KLRC1,KLRD1,Ly6a (includes others),TBX21,XCL1
	ITK	kinase	Inhibited	-2.011	2.45e-18	CCL5,CD7,EOMES,Gzmb,IFNG,IL17A,Klra7 (includes others),KLRC1,KLRD1,Ly6a (includes others),SAMD3,TBX21,XCL1
	SMAD3	transcription regulator	Activated	1.793	0.00021	CXCL3,IFNG,IL11,Ly6a (includes others),PTHLH,TBX21
	STAT1	transcription regulator	Inhibited	-1.885	3.53e-05	CCL5,CXCL3,FURIN,Gzmb,IFNG,IGF1R,IL17A,TBX21
	IL15	cytokine	Inhibited	-2.605	3.93e-10	AQP3,CCL5,CCR1,CD160,EOMES,Gzmb,ID4,IFNG,IGF1R,IL17A,Klra7 (includes others),KLRC1,KLRD1,TBX21
	IFNG	cytokine	Inhibited	-1.745	4.41e-06	ABLIM3,BCL2A1,CCL5,CCR1,CXCL3,FURIN,IFNG,IGF1R,IL11,IL17A,LTB4R,Ly6a (includes others),NR1D1,PTHLH,Saa3,TBX21,XCL1
	IL6	cytokine	Activated	1.618	4.58e-08	CCL5,CCR1,CXCL3,EOMES,Gzmb,IFNG,IL11,IL17A,KLRD1,KRT18,KRT8,LTF,Saa3,STOM,TBX21
	STAT3	transcription regulator	Activated	2.484	4.88e-06	CCL5,CCR1,CXCL3,EOMES,Gzmb,IFNG,IGF1R,IL11,IL17A,LTF,TBX21
	IL27	cytokine	Inhibited	-2.371	7.53e-06	CCL5,EOMES,Gzmb,IFNG,IL17A,TBX21
	IPA prediction of upstream regulators significantly activated or inhibited in FACS-sorted sarcoma-infiltrating Csf3r+/+ UTCαβ compared to Csf3r+/+ CD4+, CD8+ and γδ T cells.
	Upstream Regulator	Molecule Type	Predicted Activation State	Activation z-score	p-value of overlap	Target molecules in dataset
	IL2	cytokine	Activated	1.542	4.18e-14	CASP1,CCR7,CD160,CD244,CD40LG,CDH1,CYSLTR1,DAPK2,FCER1G,FCMR,HEMGN,IL12RB2,IL17RB,IL23R,IL4,ITGA1,KLRB1,KLRD1,LTB4R,Ly6a (includes others),MMP25,NCR1,RORC,TNFRSF21,XCL1
	IL18	cytokine	Activated	1.656	1.58e-06	CCR7,CD244,CD40LG,CDH1,IL12RB2,IL4,NCR1,SERPINB1,XCL1
	IL1B	cytokine	Activated	1.708	0.000732	CASP4,CCR7,Cd24a,CD40LG,CYSLTR1,FCER2,IFI16,IL23R,IL6R,ITGA1,KLRB1,RORC,TJP1,TMEM176B,VCAN
	IL13	cytokine	Activated	1.996	0.000304	CASP1,CHN2,CHST2,CYSLTR1,FCER2,IL17RB,IL4,RORC,ST3GAL6,TLR1
	IL15	cytokine	Activated	2.156	3.99e-09	BCL2L11,CD160,CD244,CD40LG,CD8B,CDH1,IL12RB2,IL4,Klra7 (includes others),KLRB1,KLRD1,Klrk1,NCR1,PLCG2,PYGL,TJP1,TYROBP
	IL12 (complex)	complex	Activated	2.176	1.47e-08	CASP1,CCR7,CD244,CD40LG,CDH1,IL12RB2,IL4,KLRB1,KLRD1,Ly6a (includes others),NCR1,XCL1
	STAT4	transcription regulator	Activated	2.425	0.000771	BCL2L11,CD40LG,DAPK2,FCER1G,IL12RB2,PYGL,SERPINB1
	ZBTB16	transcription regulator	Activated	2.865	1.34e-15	CD244,Cd24a,F2R,IL17RB,IL23R,IL4,KCNJ8,KLRB1,Klrk1,LMO4,LTB4R,Ly6a (includes others),RORC,SLAMF6,TMEM176B,ZBTB16
	ITK	kinase	Activated	3.287	5.54e-28	ARAP3,ARL4D,CCR10,CD244,CD7,F2R,FCER1G,IL4,ITGA1,Klra7 (includes others),KLRB1,Klrb1f,Klrc2/Klrc3,KLRD1,Klrk1,Ly6a (includes others),NCR1,SAMD3,SPRY2,XCL1,ZBTB16
