# Supplementary material for: Neutrophils Driving Unconventional T Cells Mediate Resistance against Murine Sarcomas and Selected Human Tumors
Source: Cell. 2019 Jul 11;178(2):346–360.e24. doi: 10.1016/j.cell.2019.05.047 (PMC6630709; doi:10.1016/j.cell.2019.05.047)
Supplement: Table S4. List of Differentially Expressed Genes in Clusters 1–12, Related to Figure 5 — Genes were filtered for Average Log Fold Change (AvgLFC) > 0 and for Adjusted p value < 0.05. Genes are ranked according to their AvgLFC. [file mmc4.xlsx]

## Sheet: Table S4
Table S4. list of differentially expressed genes in clusters 1-12. Genes were filtered for Average Log Fold Change (AvgLFC) > 0 and for Adjusted p value < 0.05. Genes are ranked according to their AvgLFC, related to Figure 5
	p_val	avg_logFC	Cluster	pct.1	pct.2	p_val_adj	gene
Stmn1	0	2.83759	11	0.93	0.063	0	Stmn1
Tnfrsf4	0	2.80594	8	0.871	0.019	0	Tnfrsf4
2810417H13Rik	0	2.38941	11	0.837	0.02	0	2810417H13Rik
Cxcl10.2	0	2.2197	5	0.603	0.116	0	Cxcl10
Ccl4.3	0	2.15075	12	0.591	0.068	0	Ccl4
Ifit3.1	0	2.05958	5	0.922	0.186	0	Ifit3
Ifit1.3	0	1.99868	5	0.916	0.175	0	Ifit1
Hspa1a.3	0	1.94732	7	0.871	0.457	0	Hspa1a
Birc5	0	1.94228	11	0.813	0.01	0	Birc5
Il17a.2	0	1.92608	3	0.488	0.107	0	Il17a
Isg15.2	0	1.88671	5	0.972	0.295	0	Isg15
Top2a	0	1.84135	11	0.779	0.046	0	Top2a
Tnfrsf9.4	0	1.80316	8	0.574	0.115	0	Tnfrsf9
Ube2c	0	1.78702	11	0.596	0.008	0	Ube2c
Gzmk	0	1.77771	12	0.705	0.004	0	Gzmk
Rrm2	0	1.71241	11	0.704	0.018	0	Rrm2
Penk	0	1.68789	8	0.173	0.002	0	Penk
Hsp90aa1.3	0	1.6871	7	0.969	0.696	0	Hsp90aa1
Rsad2	0	1.64752	5	0.656	0.053	0	Rsad2
Usp18.2	0	1.5923	5	0.789	0.141	0	Usp18
Cks1b	0	1.59105	11	0.813	0.047	0	Cks1b
Gzmb.2	0	1.57448	4	0.8	0.256	0	Gzmb
Klra9.2	0	1.57379	4	0.608	0.101	0	Klra9
Fcer1g.1	0	1.47128	2	0.759	0.153	0	Fcer1g
Ctla4.2	0	1.4525	8	0.547	0.072	0	Ctla4
Klra7.1	0	1.41508	2	0.656	0.122	0	Klra7
Ccnb2	0	1.41342	11	0.639	0.007	0	Ccnb2
Cd81	0	1.39295	8	0.393	0.012	0	Cd81
Izumo1r	0	1.38527	8	0.436	0.042	0	Izumo1r
Serpinb9.2	0	1.37283	4	0.593	0.21	0	Serpinb9
Hsph1.1	0	1.36918	7	0.585	0.115	0	Hsph1
Cks2.1	0	1.34535	11	0.725	0.126	0	Cks2
Isg20.2	0	1.33667	5	0.716	0.184	0	Isg20
Cmpk2	0	1.32798	5	0.536	0.046	0	Cmpk2
Cdca8	0	1.32282	11	0.675	0.014	0	Cdca8
Phf11b.2	0	1.31791	5	0.798	0.24	0	Phf11b
Nusap1	0	1.30831	11	0.587	0.005	0	Nusap1
Pyhin1.1	0	1.29988	5	0.777	0.216	0	Pyhin1
Mki67	0	1.29861	11	0.637	0.016	0	Mki67
Ifit3b	0	1.28905	5	0.519	0.049	0	Ifit3b
Asf1b	0	1.28262	11	0.666	0.029	0	Asf1b
Ifi204	0	1.27891	5	0.4	0.026	0	Ifi204
Cdk1	0	1.27104	11	0.628	0.014	0	Cdk1
Spc24	0	1.27094	11	0.67	0.014	0	Spc24
Klra1.1	0	1.26511	2	0.512	0.08	0	Klra1
Cdca3	0	1.26366	11	0.614	0.008	0	Cdca3
Foxp3	0	1.26244	8	0.398	0.003	0	Foxp3
Gadd45b.2	0	1.2453	3	0.684	0.321	0	Gadd45b
Ramp3.2	0	1.24304	3	0.546	0.18	0	Ramp3
Mx1	0	1.23967	5	0.504	0.036	0	Mx1
Smc2	0	1.23845	11	0.725	0.079	0	Smc2
Gbp2.1	0	1.23679	5	0.592	0.145	0	Gbp2
Igfbp4	0	1.23298	9	0.236	0.011	0	Igfbp4
Cd160.1	0	1.22892	2	0.669	0.101	0	Cd160
Pxdc1.4	0	1.2289	6	0.716	0.204	0	Pxdc1
Cenpf	0	1.19825	11	0.515	0.004	0	Cenpf
Ubc	0	1.19367	7	0.981	0.847	0	Ubc
Xcl1.1	0	1.1899	2	0.861	0.267	0	Xcl1
Rgcc.1	0	1.18562	3	0.526	0.27	0	Rgcc
Ccl5.1	0	1.1819	2	0.982	0.448	0	Ccl5
Cdc20	0	1.16037	11	0.476	0.015	0	Cdc20
Icos.1	0	1.15957	3	0.887	0.501	0	Icos
Ifitm3.3	0	1.15924	4	0.391	0.087	0	Ifitm3
Klrg1	0	1.15425	8	0.275	0.008	0	Klrg1
Crem.2	0	1.15397	3	0.787	0.397	0	Crem
Lag3.1	0	1.15255	12	0.462	0.02	0	Lag3
Stat1.2	0	1.14578	5	0.866	0.392	0	Stat1
Pdcd1.1	0	1.14344	3	0.403	0.105	0	Pdcd1
Samhd1.3	0	1.1414	5	0.836	0.377	0	Samhd1
Ifi47.1	0	1.14002	5	0.796	0.298	0	Ifi47
Hilpda.2	0	1.13996	3	0.443	0.169	0	Hilpda
Irf7.1	0	1.13943	5	0.871	0.369	0	Irf7
Tk1	0	1.1335	11	0.6	0.02	0	Tk1
Ifi203.1	0	1.1326	5	0.896	0.425	0	Ifi203
Tyms	0	1.12827	11	0.605	0.045	0	Tyms
Lmna.1	0	1.12816	3	0.463	0.167	0	Lmna
Sdc1.4	0	1.12595	6	0.535	0.098	0	Sdc1
Zbp1.1	0	1.12207	5	0.839	0.33	0	Zbp1
Klrd1.1	0	1.11898	2	0.87	0.264	0	Klrd1
Hist1h2al	0	1.11368	11	0.37	0.023	0	Hist1h2al
Lmo4.4	0	1.11338	6	0.785	0.304	0	Lmo4
Slfn5	0	1.11203	5	0.489	0.057	0	Slfn5
Hmgn2	0	1.09917	11	0.722	0.115	0	Hmgn2
Igtp.4	0	1.09667	5	0.773	0.273	0	Igtp
Gbp7.1	0	1.08253	5	0.672	0.201	0	Gbp7
Rgs16.2	0	1.08057	12	0.379	0.028	0	Rgs16
Serpinb6b.2	0	1.08029	4	0.577	0.232	0	Serpinb6b
Cd83.2	0	1.07628	3	0.3	0.097	0	Cd83
Hspa1b	0	1.06346	7	0.508	0.121	0	Hspa1b
Sptssa.1	0	1.06039	6	0.907	0.585	0	Sptssa
Sell.1	0	1.0435	2	0.549	0.063	0	Sell
Bst2.2	0	1.03717	5	0.897	0.465	0	Bst2
Ifit1bl1	0	1.02305	5	0.417	0.063	0	Ifit1bl1
Lockd	0	1.0218	11	0.634	0.073	0	Lockd
Gramd3.3	0	1.01885	4	0.672	0.288	0	Gramd3
Tor3a	0	1.01582	5	0.488	0.076	0	Tor3a
Ifit2	0	1.01245	5	0.367	0.028	0	Ifit2
Rtp4.1	0	1.00893	5	0.762	0.264	0	Rtp4
Iigp1	0	1.00694	5	0.378	0.063	0	Iigp1
Tmem176b	0	0.996833	1	0.887	0.47	0	Tmem176b
Herc6	0	0.994341	5	0.523	0.115	0	Herc6
Ly6c2.3	0	0.988493	4	0.947	0.44	0	Ly6c2
Racgap1	0	0.987717	11	0.591	0.048	0	Racgap1
Mndal.1	0	0.98166	5	0.824	0.431	0	Mndal
Tmem176a	0	0.976091	1	0.871	0.435	0	Tmem176a
Rora.1	0	0.975976	3	0.649	0.305	0	Rora
Bcl2a1d.2	0	0.96421	3	0.507	0.195	0	Bcl2a1d
Pydc4.1	0	0.96228	5	0.624	0.197	0	Pydc4
Gm4955.1	0	0.961421	5	0.65	0.198	0	Gm4955
Tpx2	0	0.959409	11	0.494	0.008	0	Tpx2
Pydc3.1	0	0.955486	5	0.551	0.136	0	Pydc3
Uhrf2.1	0	0.953608	3	0.481	0.203	0	Uhrf2
Ltb4r1	0	0.946346	1	0.594	0.201	0	Ltb4r1
Trim30a.1	0	0.943743	5	0.651	0.209	0	Trim30a
Ifitm2	0	0.942061	4	0.173	0.019	0	Ifitm2
Hspa8.2	0	0.941865	7	1	0.966	0	Hspa8
Slfn1.1	0	0.938968	5	0.595	0.18	0	Slfn1
Hsp90ab1.2	0	0.936315	7	0.986	0.911	0	Hsp90ab1
Tacc3	0	0.933156	11	0.528	0.017	0	Tacc3
Cd7.1	0	0.931952	2	0.652	0.208	0	Cd7
Bcl2a1b.2	0	0.927585	3	0.765	0.454	0	Bcl2a1b
Parp14	0	0.926377	5	0.51	0.122	0	Parp14
Tyrobp.1	0	0.923586	2	0.302	0.052	0	Tyrobp
Gbp4.1	0	0.913771	5	0.599	0.211	0	Gbp4
Cwc25.2	0	0.913329	3	0.352	0.12	0	Cwc25
Ccna2	0	0.912158	11	0.481	0.005	0	Ccna2
Ifi35.1	0	0.911021	5	0.717	0.283	0	Ifi35
Sepp1	0	0.910329	1	0.799	0.384	0	Sepp1
Lig1	0	0.908309	11	0.503	0.047	0	Lig1
Klra6.1	0	0.907976	2	0.334	0.031	0	Klra6
Ifng.2	0	0.907569	4	0.427	0.146	0	Ifng
Nr4a1.2	0	0.90344	3	0.566	0.278	0	Nr4a1
Avpi1.2	0	0.902735	3	0.486	0.203	0	Avpi1
Spc25	0	0.897319	11	0.501	0.007	0	Spc25
Ikzf2.1	0	0.894802	2	0.807	0.339	0	Ikzf2
Furin.1	0	0.892406	3	0.425	0.147	0	Furin
Oasl2	0	0.888497	5	0.484	0.111	0	Oasl2
Xaf1.1	0	0.882914	5	0.601	0.19	0	Xaf1
Ikzf3.1	0	0.882051	3	0.58	0.281	0	Ikzf3
Il7r.2	0	0.874795	6	0.915	0.55	0	Il7r
Gmnn	0	0.872439	11	0.578	0.069	0	Gmnn
Klre1.1	0	0.869092	2	0.541	0.131	0	Klre1
Plac8.1	0	0.86745	2	0.516	0.125	0	Plac8
Ms4a4c.1	0	0.86331	2	0.693	0.192	0	Ms4a4c
Daxx	0	0.86282	5	0.435	0.097	0	Daxx
Fasl.2	0	0.861654	4	0.437	0.129	0	Fasl
Dusp1.1	0	0.860138	4	0.798	0.523	0	Dusp1
Hist1h1b	0	0.859629	11	0.391	0.006	0	Hist1h1b
Serpinb1a	0	0.855305	1	0.62	0.235	0	Serpinb1a
Ly6c2.1	0	0.854708	2	0.94	0.38	0	Ly6c2
H2-T22.1	0	0.851685	5	0.834	0.492	0	H2-T22
Nrm	0	0.851041	11	0.594	0.079	0	Nrm
S100a4	0	0.842595	1	0.824	0.468	0	S100a4
Ezh2	0	0.836091	11	0.533	0.045	0	Ezh2
Mad2l1	0	0.827253	11	0.542	0.035	0	Mad2l1
Ube2l6.3	0	0.827122	5	0.351	0.076	0	Ube2l6
Ly6g5b	0	0.817106	1	0.537	0.206	0	Ly6g5b
Hmmr	0	0.814822	11	0.386	0.003	0	Hmmr
Knstrn	0	0.810765	11	0.438	0.018	0	Knstrn
Ramp1	0	0.808785	1	0.769	0.408	0	Ramp1
Pbk	0	0.805652	11	0.388	0.004	0	Pbk
Litaf.2	0	0.800996	4	0.481	0.226	0	Litaf
Mxd1.1	0	0.800901	4	0.439	0.181	0	Mxd1
Trafd1	0	0.799712	5	0.457	0.127	0	Trafd1
Cd40lg.1	0	0.799376	3	0.4	0.157	0	Cd40lg
Prc1	0	0.794287	11	0.4	0.012	0	Prc1
Vps37b.2	0	0.793665	4	0.826	0.596	0	Vps37b
Gbp9.1	0	0.792863	5	0.469	0.138	0	Gbp9
Cxcr6	0	0.792238	1	0.945	0.631	0	Cxcr6
Actn2	0	0.791202	1	0.631	0.257	0	Actn2
Hist1h2ae	0	0.787415	11	0.381	0.007	0	Hist1h2ae
BC094916	0	0.785975	5	0.344	0.055	0	BC094916
Capg	0	0.785279	1	0.911	0.585	0	Capg
Bcl2.1	0	0.78372	2	0.809	0.351	0	Bcl2
Junb.2	0	0.778335	3	0.989	0.893	0	Junb
Nkg7.1	0	0.777276	2	0.974	0.509	0	Nkg7
Phf11a	0	0.773555	5	0.324	0.045	0	Phf11a
Samsn1.2	0	0.769167	3	0.515	0.261	0	Samsn1
Fbxo5	0	0.767538	11	0.431	0.013	0	Fbxo5
Rrm1	0	0.760201	11	0.481	0.046	0	Rrm1
Ccdc34	0	0.760172	11	0.519	0.043	0	Ccdc34
Arhgap31.1	0	0.757149	3	0.421	0.172	0	Arhgap31
Ctsw.1	0	0.754408	2	0.878	0.382	0	Ctsw
Kif22	0	0.753446	11	0.424	0.009	0	Kif22
Gimap4.3	0	0.750789	4	0.879	0.486	0	Gimap4
Tcf19	0	0.750417	11	0.458	0.032	0	Tcf19
5430421N21Rik.2	0	0.750223	3	0.42	0.169	0	5430421N21Rik
Klrb1c.3	0	0.748906	4	0.485	0.186	0	Klrb1c
Esco2	0	0.748313	11	0.393	0.004	0	Esco2
Tgif1.1	0	0.746936	3	0.52	0.268	0	Tgif1
Klri2	0	0.745395	4	0.197	0.033	0	Klri2
Cenpe	0	0.742961	11	0.372	0.006	0	Cenpe
Oasl1	0	0.740665	5	0.296	0.035	0	Oasl1
AW112010.1	0	0.736322	5	0.989	0.933	0	AW112010
Cenpm	0	0.727518	11	0.424	0.01	0	Cenpm
Gimap7.1	0	0.727158	2	0.517	0.132	0	Gimap7
Klrc1.1	0	0.72484	2	0.453	0.121	0	Klrc1
Cenpw	0	0.718346	11	0.503	0.041	0	Cenpw
Rad51	0	0.714973	11	0.393	0.013	0	Rad51
Incenp	0	0.710407	11	0.451	0.039	0	Incenp
Satb1.1	0	0.707787	4	0.524	0.25	0	Satb1
Gbp3	0	0.706128	5	0.29	0.056	0	Gbp3
Nmrk1	0	0.705219	3	0.184	0.041	0	Nmrk1
Plekhg1	0	0.702539	3	0.198	0.042	0	Plekhg1
Clspn	0	0.698725	11	0.384	0.011	0	Clspn
Gimap3.3	0	0.696965	4	0.816	0.499	0	Gimap3
Klrk1.2	0	0.694505	4	0.853	0.543	0	Klrk1
Emb	0	0.694295	3	0.725	0.56	0	Emb
Ccr2	0	0.694066	1	0.635	0.312	0	Ccr2
Id3.1	0	0.693103	2	0.248	0.042	0	Id3
Ifih1	0	0.692227	5	0.285	0.033	0	Ifih1
Rgs2.1	0	0.690612	3	0.823	0.61	0	Rgs2
Fosl2.1	0	0.689829	3	0.6	0.342	0	Fosl2
Itgb7	0	0.687939	1	0.687	0.381	0	Itgb7
Epsti1.1	0	0.687268	2	0.774	0.339	0	Epsti1
Cd28.1	0	0.686967	4	0.582	0.297	0	Cd28
S100a6	0	0.686512	1	0.975	0.849	0	S100a6
Gimap4.1	0	0.682756	2	0.923	0.425	0	Gimap4
Lgals1	0	0.677815	1	0.965	0.845	0	Lgals1
Vps37b.1	0	0.671455	3	0.879	0.581	0	Vps37b
Gimap6.1	0	0.667937	2	0.877	0.414	0	Gimap6
Ncapg	0	0.662833	11	0.377	0.007	0	Ncapg
Uhrf1	0	0.662736	11	0.384	0.018	0	Uhrf1
Tnfaip3.1	0	0.661356	3	0.689	0.415	0	Tnfaip3
Dhx58	0	0.660687	5	0.297	0.059	0	Dhx58
Ckb	0	0.658952	1	0.485	0.224	0	Ckb
Aurkb	0	0.655415	11	0.395	0.006	0	Aurkb
Ppp1r15a.1	0	0.655369	4	0.671	0.413	0	Ppp1r15a
Gimap6.3	0	0.653769	4	0.805	0.476	0	Gimap6
S100a11	0	0.65299	1	0.928	0.759	0	S100a11
Tnfrsf18.3	0	0.650547	4	0.698	0.39	0	Tnfrsf18
Plk1	0	0.647662	11	0.323	0.003	0	Plk1
Shcbp1	0	0.64565	11	0.377	0.006	0	Shcbp1
Cdkn3	0	0.644331	11	0.316	0.004	0	Cdkn3
Cxcr6.2	0	0.64374	3	0.901	0.681	0	Cxcr6
Mxd3	0	0.642064	11	0.361	0.003	0	Mxd3
Blk	0	0.641941	1	0.37	0.144	0	Blk
Casc5	0	0.640967	11	0.348	0.004	0	Casc5
Rexo2	0	0.640228	1	0.692	0.492	0	Rexo2
Ms4a4b.1	0	0.634263	2	0.973	0.511	0	Ms4a4b
Ccnb1	0	0.632618	11	0.298	0.004	0	Ccnb1
Nfkbia.1	0	0.631964	3	0.923	0.708	0	Nfkbia
Rad51ap1	0	0.631276	11	0.35	0.007	0	Rad51ap1
Dnajc15.1	0	0.630389	2	0.735	0.332	0	Dnajc15
Rorc	0	0.629743	1	0.311	0.098	0	Rorc
Gpx1	0	0.620578	1	0.65	0.43	0	Gpx1
S100a10	0	0.61918	1	0.982	0.909	0	S100a10
Eif3f.1	0	0.618815	2	0.74	0.39	0	Eif3f
Fth1.1	0	0.61811	3	0.999	0.991	0	Fth1
Cd4	0	0.613027	8	0.177	0.004	0	Cd4
Socs3.1	0	0.609091	2	0.445	0.123	0	Socs3
Aqp3	0	0.606868	1	0.342	0.13	0	Aqp3
Neil3	0	0.606732	11	0.332	0.004	0	Neil3
Ramp1.2	0	0.605686	3	0.75	0.459	0	Ramp1
Cit	0	0.604871	11	0.339	0.008	0	Cit
Nkg7.3	0	0.603448	4	0.936	0.566	0	Nkg7
Kif23	0	0.603292	11	0.323	0.008	0	Kif23
Itm2b	0	0.60322	1	0.978	0.918	0	Itm2b
Nfkbia.2	0	0.600942	4	0.894	0.718	0	Nfkbia
Klrb1c.1	0	0.599991	2	0.463	0.156	0	Klrb1c
Inpp4b	0	0.591852	4	0.307	0.102	0	Inpp4b
Samd3.1	0	0.59011	2	0.387	0.093	0	Samd3
Maf	0	0.589373	1	0.433	0.211	0	Maf
Nuf2	0	0.585643	11	0.321	0.003	0	Nuf2
Gem.1	0	0.580961	2	0.652	0.281	0	Gem
Pglyrp1.1	0	0.57732	2	0.454	0.136	0	Pglyrp1
Fam64a	0	0.576418	11	0.269	0.002	0	Fam64a
Gramd3.1	0	0.57633	2	0.654	0.246	0	Gramd3
Ndc80	0	0.576143	11	0.323	0.009	0	Ndc80
Prr13	0	0.573919	1	0.795	0.632	0	Prr13
Cd27.1	0	0.5709	2	0.514	0.171	0	Cd27
Ctsw.3	0	0.568875	4	0.782	0.451	0	Ctsw
Actn2.2	0	0.568523	3	0.594	0.313	0	Actn2
Gimap5.1	0	0.565898	2	0.653	0.279	0	Gimap5
Rpl13-ps3.1	0	0.565303	2	0.865	0.533	0	Rpl13-ps3
Ms4a4b.3	0	0.560931	4	0.925	0.569	0	Ms4a4b
Ccr7	0	0.559365	2	0.198	0.039	0	Ccr7
Rpl9-ps6.1	0	0.558493	2	0.865	0.538	0	Rpl9-ps6
Ckap2l	0	0.55824	11	0.316	0.003	0	Ckap2l
Trim30c	0	0.556591	5	0.176	0.01	0	Trim30c
Efhd2.1	0	0.556294	2	0.48	0.159	0	Efhd2
Shisa5.1	0	0.550357	5	0.997	0.949	0	Shisa5
Zfos1.1	0	0.545631	2	0.655	0.298	0	Zfos1
Ska1	0	0.538162	11	0.309	0.003	0	Ska1
Capg.2	0	0.536178	3	0.88	0.633	0	Capg
Gm8730.1	0	0.528734	2	0.899	0.639	0	Gm8730
Klhdc2.1	0	0.527099	2	0.255	0.039	0	Klhdc2
Kif11	0	0.526512	11	0.296	0.004	0	Kif11
Psap	0	0.52249	1	0.694	0.538	0	Psap
Cdca5	0	0.522281	11	0.3	0.005	0	Cdca5
Lat	0	0.521926	1	0.827	0.682	0	Lat
Gm9493.1	0	0.52163	2	0.777	0.432	0	Gm9493
Sepp1.2	0	0.519933	3	0.737	0.45	0	Sepp1
Pim2.1	0	0.518564	2	0.284	0.063	0	Pim2
Ube2t	0	0.518138	11	0.339	0.024	0	Ube2t
Ctla2a.1	0	0.516178	2	0.776	0.499	0	Ctla2a
Il17re	0	0.512295	1	0.237	0.077	0	Il17re
Tmem176a.2	0	0.506287	3	0.816	0.502	0	Tmem176a
Prkca.1	0	0.50603	2	0.295	0.073	0	Prkca
Ctla2b.1	0	0.505685	2	0.344	0.09	0	Ctla2b
Rps20.1	0	0.505156	2	1	0.98	0	Rps20
Ifngr1.1	0	0.500106	4	0.891	0.678	0	Ifngr1
Rnase4	0	0.499012	1	0.225	0.072	0	Rnase4
Txk.1	0	0.497337	2	0.571	0.246	0	Txk
Rpl10-ps3.1	0	0.496398	2	0.802	0.501	0	Rpl10-ps3
Bcl2l11.1	0	0.494985	2	0.351	0.102	0	Bcl2l11
Nr4a2.1	0	0.488022	2	0.313	0.09	0	Nr4a2
Styk1	0	0.485024	4	0.145	0.012	0	Styk1
Klrk1.1	0	0.482774	2	0.824	0.513	0	Klrk1
Cep55	0	0.482511	11	0.235	0.003	0	Cep55
Rps18-ps3.1	0	0.47964	2	0.62	0.296	0	Rps18-ps3
Ncapd2	0	0.479246	11	0.287	0.016	0	Ncapd2
Kif20a	0	0.4779	11	0.282	0.003	0	Kif20a
Rpl13a-ps1.1	0	0.473664	2	0.827	0.524	0	Rpl13a-ps1
Arpc3	0	0.471884	3	0.894	0.818	0	Arpc3
Spry2	0	0.468189	2	0.178	0.035	0	Spry2
Gm8369.1	0	0.467073	2	0.368	0.117	0	Gm8369
Diaph3	0	0.466229	11	0.273	0.008	0	Diaph3
Lsp1	0	0.465989	1	0.88	0.777	0	Lsp1
Neb	0	0.464381	8	0.136	0.003	0	Neb
Tspo	0	0.463232	1	0.917	0.837	0	Tspo
Mis18bp1	0	0.458931	11	0.23	0.004	0	Mis18bp1
Cdca2	0	0.458675	11	0.266	0.006	0	Cdca2
Mef2c	0	0.456969	12	0.162	0.001	0	Mef2c
Rpl3.1	0	0.455556	2	1	0.993	0	Rpl3
Limd2	0	0.454875	2	0.892	0.601	0	Limd2
Ccr5.1	0	0.453278	2	0.217	0.045	0	Ccr5
Il2rb.1	0	0.451929	2	0.723	0.364	0	Il2rb
Rpl10a.1	0	0.449191	2	0.998	0.963	0	Rpl10a
Rpl23a-ps3.1	0	0.448905	2	0.863	0.578	0	Rpl23a-ps3
Tmem176b.2	0	0.448596	3	0.834	0.535	0	Tmem176b
Itm2a.1	0	0.447586	2	0.242	0.051	0	Itm2a
Tcf7	0	0.446365	2	0.449	0.168	0	Tcf7
Rps6.1	0	0.44485	2	1	0.996	0	Rps6
Rps3a1.1	0	0.444712	2	1	0.995	0	Rps3a1
Rpsa.1	0	0.444675	2	0.999	0.978	0	Rpsa
Lmo4	0	0.432814	1	0.493	0.264	0	Lmo4
Thy1	0	0.432556	1	0.905	0.833	0	Thy1
Klrc2.1	0	0.431076	2	0.368	0.124	0	Klrc2
1700025G04Rik.1	0	0.430208	2	0.271	0.064	0	1700025G04Rik
Rpl8.1	0	0.429745	2	1	0.99	0	Rpl8
Ikzf4	0	0.429405	8	0.121	0.003	0	Ikzf4
Aurka	0	0.429003	11	0.228	0.006	0	Aurka
Ncapg2	0	0.428363	11	0.237	0.006	0	Ncapg2
Itm2b.2	0	0.423608	3	0.968	0.928	0	Itm2b
Emp3	0	0.423455	1	0.765	0.644	0	Emp3
Eef1g.1	0	0.417347	2	0.977	0.825	0	Eef1g
Kif15	0	0.416721	11	0.253	0.01	0	Kif15
Bub1	0	0.415847	11	0.226	0.002	0	Bub1
Atp1b1	0	0.410986	2	0.189	0.023	0	Atp1b1
Gm10073.1	0	0.408935	2	0.876	0.623	0	Gm10073
Gm10036.1	0	0.408589	2	0.733	0.432	0	Gm10036
Serpina3g	0	0.408527	2	0.48	0.224	0	Serpina3g
Cd9.1	0	0.408189	2	0.257	0.067	0	Cd9
Pkm	0	0.406993	1	0.802	0.707	0	Pkm
Arl6ip1	0	0.406839	1	0.796	0.702	0	Arl6ip1
Npm1.1	0	0.405825	2	0.967	0.815	0	Npm1
Tagln2	0	0.404866	1	0.862	0.795	0	Tagln2
Cxcr3.1	0	0.403679	2	0.436	0.175	0	Cxcr3
Cenph	0	0.402799	11	0.237	0.007	0	Cenph
Rps15a.1	0	0.401674	2	1	0.998	0	Rps15a
Nsg2	0	0.401588	2	0.202	0.028	0	Nsg2
Ccl5.3	0	0.401343	4	0.883	0.522	0	Ccl5
Rnf138.1	0	0.400647	2	0.516	0.242	0	Rnf138
Wdr89.1	0	0.398572	2	0.748	0.447	0	Wdr89
Cdc45	0	0.39813	11	0.266	0.011	0	Cdc45
Anxa2	0	0.396744	2	0.81	0.515	0	Anxa2
Ncr1	0	0.395188	2	0.103	0.008	0	Ncr1
Aspm	0	0.39418	11	0.212	0.002	0	Aspm
Gpr18.1	0	0.392994	2	0.27	0.076	0	Gpr18
Rpl6l.1	0	0.392911	2	0.81	0.518	0	Rpl6l
Eef1b2.1	0	0.392494	2	0.949	0.762	0	Eef1b2
Rpl27-ps3.1	0	0.390909	2	0.672	0.368	0	Rpl27-ps3
Itga4	0	0.389625	2	0.27	0.077	0	Itga4
Malat1	0	0.38493	1	1	1	0	Malat1
Ly6e	0	0.383799	1	0.971	0.935	0	Ly6e
Btg1.1	0	0.383375	2	0.807	0.542	0	Btg1
Clic1	0	0.382994	1	0.903	0.831	0	Clic1
Cenpk	0	0.382345	11	0.253	0.011	0	Cenpk
Bub1b	0	0.381905	11	0.212	0.003	0	Bub1b
Rps2.1	0	0.378037	2	0.993	0.92	0	Rps2
Rpl13.1	0	0.377902	2	1	0.999	0	Rpl13
Peli1.1	0	0.376548	2	0.401	0.162	0	Peli1
Kif4	0	0.375817	11	0.221	0.002	0	Kif4
Rps3.1	0	0.374816	2	1	0.996	0	Rps3
Fignl1	0	0.372954	11	0.23	0.009	0	Fignl1
Rps18.1	0	0.370314	2	1	0.996	0	Rps18
Rpl12.1	0	0.369835	2	0.998	0.967	0	Rpl12
Rpl32.1	0	0.369021	2	1	0.999	0	Rpl32
Ptprc.1	0	0.364984	2	0.874	0.597	0	Ptprc
Pdlim1	0	0.364977	2	0.383	0.145	0	Pdlim1
Pabpc1.1	0	0.364505	2	0.96	0.781	0	Pabpc1
Ptprcap	0	0.361635	1	0.897	0.828	0	Ptprcap
Cd3g	0	0.361616	1	0.986	0.972	0	Cd3g
Rpl5.1	0	0.358741	2	0.991	0.913	0	Rpl5
Hist1h2ap	0	0.358611	11	0.201	0.002	0	Hist1h2ap
Gnb2l1.1	0	0.358179	2	0.988	0.895	0	Gnb2l1
Rps10.1	0	0.357991	2	0.999	0.985	0	Rps10
Sgol1	0	0.356668	11	0.19	0.002	0	Sgol1
Nek2	0	0.355659	11	0.169	0.002	0	Nek2
Melk	0	0.355489	11	0.219	0.004	0	Melk
Rpl22l1.1	0	0.353883	2	0.975	0.858	0	Rpl22l1
Tmsb4x	0	0.351408	1	1	1	0	Tmsb4x
Laptm5	0	0.348965	1	0.867	0.823	0	Laptm5
Kif2c	0	0.348925	11	0.187	0.001	0	Kif2c
Gm6576.1	0	0.348289	2	0.32	0.122	0	Gm6576
Sapcd2	0	0.346554	11	0.205	0.002	0	Sapcd2
Cd2.1	0	0.346492	2	0.828	0.518	0	Cd2
Gm10260	0	0.345435	2	0.329	0.122	0	Gm10260
Rpl18.1	0	0.345085	2	1	0.993	0	Rpl18
Sgol2a	0	0.339135	11	0.187	0.002	0	Sgol2a
Gimap3.1	0	0.337638	2	0.805	0.464	0	Gimap3
Rpl4	0	0.337488	2	1	0.989	0	Rpl4
Eef1a1.1	0	0.336516	2	1	0.999	0	Eef1a1
Poc1a	0	0.336167	11	0.21	0.006	0	Poc1a
Cd244	0	0.336021	2	0.14	0.018	0	Cd244
Spag5	0	0.333159	11	0.196	0.002	0	Spag5
Rps19.1	0	0.332429	2	1	0.999	0	Rps19
Ckap2	0	0.33189	11	0.181	0.004	0	Ckap2
Depdc1a	0	0.331563	11	0.196	0.001	0	Depdc1a
Lef1.1	0	0.331358	2	0.327	0.12	0	Lef1
Klrb1a	0	0.329054	2	0.104	0.007	0	Klrb1a
Rplp0.1	0	0.327685	2	1	0.995	0	Rplp0
Kifc1	0	0.327669	11	0.176	0.004	0	Kifc1
Rps8.1	0	0.323962	2	1	0.992	0	Rps8
Hist1h2bj	0	0.321701	11	0.199	0.005	0	Hist1h2bj
Rps5.1	0	0.31852	2	1	0.998	0	Rps5
Rps7.1	0	0.31831	2	0.999	0.985	0	Rps7
Rps4x.1	0	0.313803	2	1	0.997	0	Rps4x
Rpl18a.1	0	0.31087	2	1	1	0	Rpl18a
Rps16.1	0	0.310669	2	1	0.999	0	Rps16
Rpl17.1	0	0.305406	2	1	0.997	0	Rpl17
Rps17	0	0.305302	2	0.996	0.955	0	Rps17
Rpl23.1	0	0.303872	2	0.999	0.993	0	Rpl23
Ankle1	0	0.298551	11	0.144	0.001	0	Ankle1
Rpl36a	0	0.296333	2	0.994	0.943	0	Rpl36a
Ncaph	0	0.293089	11	0.169	0.004	0	Ncaph
Eif1	0	0.290974	3	0.997	0.988	0	Eif1
Rpl26.1	0	0.287179	2	1	0.994	0	Rpl26
Oaz1	0	0.286393	1	0.985	0.979	0	Oaz1
Rps27a.1	0	0.28637	2	1	0.997	0	Rps27a
Rps9.1	0	0.285383	2	1	0.997	0	Rps9
Rps24.1	0	0.284311	2	1	0.999	0	Rps24
Rpl29	0	0.283644	2	0.981	0.877	0	Rpl29
Adgrg1	0	0.283147	12	0.106	0.001	0	Adgrg1
Lrrk1	0	0.282854	2	0.152	0.032	0	Lrrk1
Rps23	0	0.275286	2	1	1	0	Rps23
Rpl28	0	0.274027	2	0.987	0.922	0	Rpl28
Rpl27a.1	0	0.272053	2	1	0.995	0	Rpl27a
Lilrb4a	0	0.270558	2	0.13	0.022	0	Lilrb4a
Rps13.1	0	0.270122	2	1	0.997	0	Rps13
Cenpp	0	0.268538	11	0.183	0.003	0	Cenpp
Rpl24	0	0.267618	2	0.999	0.986	0	Rpl24
Rps11	0	0.264473	2	1	0.999	0	Rps11
Rpl21	0	0.263711	2	0.999	0.981	0	Rpl21
Rad54l	0	0.263043	11	0.156	0.004	0	Rad54l
Rpl7	0	0.258497	2	0.999	0.982	0	Rpl7
C330027C09Rik	0	0.256795	11	0.144	0.004	0	C330027C09Rik
Pxdc1	1.0804e-307	0.465852	1	0.373	0.173	1.61077e-303	Pxdc1
Hist1h1d	1.38514e-307	0.620532	11	0.33	0.025	2.06511e-303	Hist1h1d
Hist1h2ak	1.9515e-307	0.26024	11	0.138	0.004	2.9095e-303	Hist1h2ak
Ccr7.2	2.89252e-307	1.56943	9	0.502	0.069	4.31247e-303	Ccr7
Dnaja1.1	3.76517e-307	1.31897	7	0.928	0.689	5.61349e-303	Dnaja1
B4galnt1.1	6.97502e-306	0.362983	2	0.583	0.302	1.03991e-301	B4galnt1
Pmf1	1.16556e-305	0.908751	11	0.648	0.096	1.73773e-301	Pmf1
Tapbpl.1	5.81998e-303	0.335469	2	0.378	0.159	8.67701e-299	Tapbpl
Dtx1	1.58695e-302	0.445324	6	0.12	0.007	2.36598e-298	Dtx1
Traf1.1	8.00978e-302	0.484729	2	0.679	0.416	1.19418e-297	Traf1
Selplg	2.50546e-301	0.342466	1	0.866	0.802	3.73538e-297	Selplg
Tnfrsf18.1	5.6037e-301	0.257226	2	0.667	0.361	8.35456e-297	Tnfrsf18
Gm10269	4.9624e-300	0.339776	2	0.433	0.194	7.39845e-296	Gm10269
Klrd1.3	3.66251e-299	0.470528	4	0.678	0.36	5.46043e-295	Klrd1
Gpr174.1	1.52871e-298	0.314559	2	0.229	0.071	2.27916e-294	Gpr174
Ugcg.1	4.03506e-298	0.304288	2	0.266	0.091	6.01587e-294	Ugcg
H2afx	2.46802e-297	1.35162	11	0.657	0.111	3.67956e-293	H2afx
Kcnj8	1.07072e-296	0.480887	4	0.175	0.038	1.59633e-292	Kcnj8
Rps12-ps3.1	1.73088e-296	0.365635	2	0.719	0.44	2.58057e-292	Rps12-ps3
Rpl12.3	3.62423e-296	0.314282	4	0.994	0.971	5.40336e-292	Rpl12
Cfl1	3.84414e-296	0.273067	1	0.956	0.946	5.73122e-292	Cfl1
Parp9	1.54797e-295	0.680169	5	0.373	0.096	2.30786e-291	Parp9
Fam110a.1	4.53394e-294	0.66442	3	0.253	0.083	6.75966e-290	Fam110a
Rpl10.1	5.56495e-294	0.357938	2	0.572	0.3	8.29678e-290	Rpl10
Atp11b	6.48983e-294	0.297038	2	0.224	0.069	9.67569e-290	Atp11b
Ccr6	5.4544e-293	0.74922	6	0.308	0.056	8.13196e-289	Ccr6
Serf2	1.06419e-292	0.278958	1	0.942	0.923	1.5866e-288	Serf2
Pkp3	1.33594e-292	0.551286	1	0.511	0.341	1.99176e-288	Pkp3
Tuba1b.4	2.47944e-291	2.1552	11	0.849	0.245	3.6966e-287	Tuba1b
Rhob	4.44192e-291	0.763296	7	0.29	0.046	6.62245e-287	Rhob
Bard1	4.88762e-290	0.26882	11	0.158	0.006	7.28695e-286	Bard1
Gm6133.1	5.24412e-290	0.319452	2	0.349	0.143	7.81846e-286	Gm6133
Lat.2	6.42031e-290	0.449455	3	0.828	0.701	9.57203e-286	Lat
Dusp10.1	1.31653e-288	0.722587	4	0.309	0.115	1.96281e-284	Dusp10
Ms4a6b.2	2.51164e-288	0.724472	5	0.905	0.607	3.74461e-284	Ms4a6b
Tnfrsf18.6	9.63139e-288	1.46321	8	0.896	0.42	1.43594e-283	Tnfrsf18
Actb	5.54564e-287	0.316	1	0.995	0.986	8.268e-283	Actb
Dgka	1.05409e-284	0.32224	2	0.306	0.118	1.57154e-280	Dgka
Cst7	2.02209e-283	0.347381	2	0.526	0.268	3.01474e-279	Cst7
Fam83a	6.19839e-283	0.460023	1	0.198	0.063	9.24118e-279	Fam83a
Kif20b	3.92738e-282	0.480379	11	0.278	0.019	5.85532e-278	Kif20b
Smc4	1.63141e-281	0.351123	2	0.433	0.201	2.43227e-277	Smc4
AI467606	1.0592e-280	0.540323	1	0.345	0.174	1.57916e-276	AI467606
Spcs2	1.13252e-280	0.383247	1	0.752	0.663	1.68847e-276	Spcs2
Cd74	2.22158e-280	1.16914	8	0.465	0.087	3.31216e-276	Cd74
Ly6a	7.47636e-280	0.643755	1	0.65	0.515	1.11465e-275	Ly6a
Id2	2.14007e-279	0.383638	1	0.78	0.644	3.19063e-275	Id2
Pml	1.8837e-278	0.612666	5	0.289	0.063	2.80841e-274	Pml
Gm10020.1	3.0403e-278	0.335031	2	0.482	0.237	4.53278e-274	Gm10020
Yes1	1.08003e-276	0.508563	4	0.187	0.046	1.61021e-272	Yes1
Hspa8.1	3.7427e-276	0.283017	4	0.996	0.963	5.57999e-272	Hspa8
Rhoh.1	1.3201e-275	0.341408	2	0.533	0.275	1.96813e-271	Rhoh
Cpm	8.34359e-275	0.507572	3	0.134	0.025	1.24395e-270	Cpm
Dapl1	1.16089e-274	1.00115	9	0.194	0.011	1.73077e-270	Dapl1
Stat4.1	1.2687e-273	0.307221	2	0.411	0.185	1.89151e-269	Stat4
Ddx60	2.60056e-273	0.661318	5	0.327	0.079	3.87717e-269	Ddx60
Aldoa	2.04525e-272	0.35824	1	0.794	0.725	3.04926e-268	Aldoa
Cst3	3.29917e-272	0.461106	1	0.613	0.472	4.91874e-268	Cst3
Rps27rt.1	5.3049e-272	0.317859	2	0.817	0.537	7.90907e-268	Rps27rt
Dgat1.1	4.91988e-270	0.652951	3	0.313	0.129	7.33505e-266	Dgat1
Irgm1	8.54956e-270	0.628127	5	0.325	0.08	1.27465e-265	Irgm1
Gm2000	1.54792e-269	0.326656	2	0.495	0.249	2.3078e-265	Gm2000
Nt5c3	1.49087e-267	0.82276	5	0.421	0.135	2.22274e-263	Nt5c3
Ubb	2.33195e-264	0.690076	7	1	0.997	3.47671e-260	Ubb
Vsir	3.36929e-264	0.528464	1	0.46	0.298	5.02328e-260	Vsir
Traip	1.04379e-263	0.259207	11	0.149	0.005	1.55619e-259	Traip
Dnajb1.2	1.40493e-263	0.555681	4	0.697	0.446	2.09461e-259	Dnajb1
Cox7c	7.59847e-263	0.342224	1	0.81	0.752	1.13286e-258	Cox7c
Arhgap11a	1.18005e-261	0.285221	11	0.158	0.006	1.75934e-257	Arhgap11a
Podnl1	4.3952e-261	0.499421	1	0.28	0.124	6.55281e-257	Podnl1
Lmo4.2	6.55162e-261	0.609538	3	0.519	0.289	9.76781e-257	Lmo4
Lgals3bp.3	9.11608e-261	0.774619	5	0.657	0.299	1.35912e-256	Lgals3bp
Ramp3.5	1.09574e-260	1.2628	6	0.591	0.221	1.63364e-256	Ramp3
Prkch.1	5.99694e-258	0.306131	2	0.312	0.128	8.94084e-254	Prkch
Sec11c	1.07751e-257	0.433832	1	0.658	0.538	1.60646e-253	Sec11c
Ly6a.3	3.29237e-257	0.86978	5	0.834	0.534	4.90859e-253	Ly6a
Sh2d1a.1	8.82126e-257	0.313388	2	0.375	0.169	1.31516e-252	Sh2d1a
Litaf.1	2.33006e-256	0.330937	2	0.432	0.21	3.47389e-252	Litaf
Ppp1ca	5.52089e-256	0.313222	1	0.846	0.801	8.23109e-252	Ppp1ca
Rcbtb2.1	1.98741e-255	0.644863	4	0.368	0.163	2.96303e-251	Rcbtb2
Pde2a.1	6.52558e-255	0.253507	2	0.18	0.052	9.72899e-251	Pde2a
Slamf7.1	8.61977e-255	0.262081	2	0.196	0.061	1.28512e-250	Slamf7
Klrc2.3	1.88352e-254	0.584784	4	0.354	0.153	2.80814e-250	Klrc2
Vgll4.1	2.59589e-254	0.349895	2	0.588	0.328	3.87021e-250	Vgll4
Srgn.1	1.02407e-253	0.402285	3	0.924	0.89	1.52678e-249	Srgn
Rnf157.1	3.44086e-253	0.602921	3	0.198	0.06	5.12999e-249	Rnf157
Ms4a4b.4	1.10489e-251	0.824696	5	0.867	0.602	1.64728e-247	Ms4a4b
Smpdl3a	1.4393e-251	0.464551	1	0.581	0.44	2.14586e-247	Smpdl3a
Bcl2.3	2.6536e-251	0.512007	4	0.678	0.421	3.95625e-247	Bcl2
Bhlhe40.1	4.79313e-251	0.593482	3	0.565	0.363	7.14608e-247	Bhlhe40
Ddx58	1.38709e-250	0.639165	5	0.359	0.101	2.06801e-246	Ddx58
Samd9l	1.94254e-250	0.698203	5	0.468	0.161	2.89613e-246	Samd9l
Mcm5	2.80006e-250	0.740363	11	0.488	0.065	4.17461e-246	Mcm5
C1qbp	3.69456e-250	0.289404	2	0.329	0.14	5.50822e-246	C1qbp
Ttn	3.81424e-250	0.454485	8	0.104	0.004	5.68665e-246	Ttn
Cd164.1	5.70994e-250	0.629393	3	0.533	0.35	8.51295e-246	Cd164
Gm17430	3.47644e-249	0.289498	2	0.327	0.139	5.18302e-245	Gm17430
Hmgb2.2	2.51776e-248	1.91254	11	0.971	0.586	3.75374e-244	Hmgb2
Ikzf2.5	5.83046e-248	1.21763	8	0.904	0.435	8.69263e-244	Ikzf2
St3gal6	2.56036e-246	0.493073	1	0.513	0.354	3.81725e-242	St3gal6
Serpinb6b.1	3.294e-246	0.267828	2	0.452	0.226	4.91102e-242	Serpinb6b
Txnip	4.25243e-246	0.513089	1	0.427	0.265	6.33994e-242	Txnip
Hmgb3	8.49714e-246	0.560091	11	0.359	0.037	1.26684e-241	Hmgb3
Xcl1.3	1.27437e-245	0.319704	4	0.672	0.361	1.89995e-241	Xcl1
Prim1	1.50759e-245	0.576857	11	0.384	0.042	2.24767e-241	Prim1
Dnajb1.4	2.62005e-245	1.55804	7	0.784	0.468	3.90623e-241	Dnajb1
Dlgap5	2.90441e-245	0.356395	11	0.235	0.016	4.33019e-241	Dlgap5
Mcm7	3.08957e-245	0.779141	11	0.512	0.073	4.60624e-241	Mcm7
Klf6.1	1.12087e-244	1.16617	7	0.891	0.603	1.67111e-240	Klf6
Smox.2	1.89088e-242	0.591074	3	0.418	0.217	2.81912e-238	Smox
Psmb8	6.85653e-242	0.494358	5	0.976	0.867	1.02224e-237	Psmb8
Ccnd2.1	5.92636e-240	0.600805	5	0.924	0.727	8.8356e-236	Ccnd2
Sp100.1	1.63837e-239	0.6987	5	0.771	0.434	2.44264e-235	Sp100
S100a11.2	1.32903e-238	0.354076	3	0.896	0.787	1.98146e-234	S100a11
F2r	2.89601e-238	0.488141	1	0.415	0.25	4.31766e-234	F2r
Sema4b	7.00681e-238	0.400269	1	0.146	0.041	1.04465e-233	Sema4b
5830411N06Rik	2.89628e-237	0.52798	1	0.251	0.107	4.31806e-233	5830411N06Rik
Gm9844	5.09734e-237	0.296643	2	0.735	0.457	7.59962e-233	Gm9844
9930111J21Rik2	6.64132e-237	0.623573	5	0.344	0.097	9.90154e-233	9930111J21Rik2
Clec2i	1.53533e-236	0.29082	2	0.246	0.093	2.28902e-232	Clec2i
Rcc1	2.11845e-236	0.430553	11	0.287	0.024	3.1584e-232	Rcc1
Stat2	3.94411e-236	0.529036	5	0.25	0.054	5.88027e-232	Stat2
Tm6sf1	7.66169e-236	0.259942	2	0.247	0.093	1.14228e-231	Tm6sf1
Ifrd1.2	7.93156e-235	0.669374	4	0.599	0.382	1.18252e-230	Ifrd1
Dtl	1.39258e-233	0.603914	11	0.406	0.049	2.07619e-229	Dtl
D8Ertd738e.1	2.23917e-233	0.539453	3	0.726	0.625	3.33838e-229	D8Ertd738e
Bhlhe40.2	6.88875e-232	0.586073	4	0.591	0.363	1.02704e-227	Bhlhe40
Ifrd1.1	1.85961e-231	0.557407	3	0.582	0.38	2.77249e-227	Ifrd1
Ska2	7.63626e-231	0.453151	11	0.307	0.028	1.13849e-226	Ska2
Eif2ak2	1.21866e-230	0.482819	5	0.22	0.044	1.8169e-226	Eif2ak2
Cd5	1.32154e-230	1.07131	8	0.489	0.114	1.97028e-226	Cd5
Oas3	3.81174e-230	0.541926	5	0.24	0.052	5.68292e-226	Oas3
Lrmp	3.98532e-230	0.267303	2	0.227	0.083	5.94171e-226	Lrmp
Cdc6	7.78222e-230	0.267186	11	0.14	0.006	1.16025e-225	Cdc6
Gm7808.1	9.3861e-230	0.282567	2	0.4	0.192	1.39937e-225	Gm7808
Atf4.1	1.56701e-229	0.30303	2	0.575	0.323	2.33625e-225	Atf4
S100a4.2	4.40861e-229	0.397591	3	0.755	0.528	6.57279e-225	S100a4
Dut	5.31883e-229	1.12167	11	0.686	0.148	7.92984e-225	Dut
Il21r.1	9.72938e-229	0.591881	4	0.326	0.143	1.45055e-224	Il21r
Dtx3l	1.26696e-228	0.592467	5	0.339	0.097	1.88891e-224	Dtx3l
Phf11c	3.22826e-228	0.557155	5	0.266	0.063	4.81301e-224	Phf11c
Btg2.1	1.50107e-227	0.408377	4	0.873	0.699	2.23794e-223	Btg2
Sgk1	2.04254e-227	0.299235	2	0.163	0.048	3.04523e-223	Sgk1
Cd3e	3.61772e-227	0.365622	1	0.726	0.648	5.39366e-223	Cd3e
Slamf6.1	6.75769e-227	1.05837	9	0.373	0.049	1.0075e-222	Slamf6
Slfn8	7.70659e-226	0.603997	5	0.323	0.089	1.14898e-221	Slfn8
4930579G24Rik	1.87429e-224	0.352993	11	0.214	0.014	2.79438e-220	4930579G24Rik
Neurl3.1	3.24765e-224	0.25641	2	0.501	0.263	4.84192e-220	Neurl3
D16Ertd472e	6.02046e-224	0.632013	3	0.403	0.225	8.9759e-220	D16Ertd472e
Oas1a	5.65937e-223	0.61011	5	0.269	0.066	8.43756e-219	Oas1a
Ctla4.1	1.02304e-222	0.60959	3	0.196	0.063	1.52525e-218	Ctla4
Fam189b	2.40262e-222	0.291059	2	0.518	0.279	3.58206e-218	Fam189b
Dhfr	2.76437e-222	0.441315	11	0.26	0.021	4.12141e-218	Dhfr
Oaz1.2	3.45046e-222	0.251407	3	0.988	0.979	5.14428e-218	Oaz1
Psmb10.1	2.28869e-220	0.701428	5	0.766	0.459	3.4122e-216	Psmb10
Rpl7a-ps5	6.4845e-220	0.253182	2	0.241	0.093	9.66775e-216	Rpl7a-ps5
Actg1	1.42602e-219	0.299807	3	0.989	0.98	2.12605e-215	Actg1
Kcnk1	2.90038e-218	0.421504	1	0.195	0.073	4.32418e-214	Kcnk1
Dap	2.30055e-217	0.43606	1	0.521	0.376	3.42988e-213	Dap
Tuba1c	2.85686e-217	0.633901	11	0.332	0.036	4.2593e-213	Tuba1c
Jun.1	4.54973e-217	1.06342	7	0.864	0.541	6.7832e-213	Jun
Ccr2.2	4.57251e-217	0.493092	3	0.578	0.365	6.81715e-213	Ccr2
Ssbp2	9.45898e-217	0.262347	2	0.23	0.087	1.41024e-212	Ssbp2
Amica1	1.4799e-216	0.440133	1	0.525	0.377	2.20638e-212	Amica1
Myb	3.5081e-215	0.572604	9	0.185	0.013	5.23022e-211	Myb
Slfn2.1	1.59147e-214	0.673532	5	0.778	0.475	2.37272e-210	Slfn2
Gins2	2.23788e-213	0.462563	11	0.28	0.026	3.33645e-209	Gins2
Rps26-ps1	2.34189e-213	0.268991	2	0.439	0.224	3.49153e-209	Rps26-ps1
Mcm3	5.85867e-213	0.759969	11	0.499	0.078	8.73469e-209	Mcm3
Gm17541	4.97998e-212	0.256038	2	0.302	0.133	7.42465e-208	Gm17541
Pim1.1	6.55751e-212	0.544485	3	0.643	0.463	9.77659e-208	Pim1
Palld	7.12162e-212	0.524364	3	0.119	0.025	1.06176e-207	Palld
Ptpn6	5.27397e-211	0.307	2	0.336	0.157	7.86297e-207	Ptpn6
Il12rb2	3.081e-210	0.421548	4	0.15	0.038	4.59346e-206	Il12rb2
Foxp1.1	3.17407e-210	0.270146	2	0.355	0.168	4.73222e-206	Foxp1
Tmem59	5.42232e-210	0.434185	1	0.547	0.425	8.08413e-206	Tmem59
Slc6a13	5.49315e-210	0.355685	1	0.123	0.033	8.18973e-206	Slc6a13
Prelid2	8.55445e-210	0.424551	1	0.226	0.097	1.27538e-205	Prelid2
Glrx.2	8.73266e-210	1.2674	8	0.639	0.216	1.30195e-205	Glrx
Trf	3.3793e-209	0.423294	4	0.119	0.024	5.0382e-205	Trf
Zeb2.1	2.52631e-208	0.59243	3	0.215	0.078	3.76647e-204	Zeb2
Fen1	1.19437e-207	0.606781	11	0.454	0.065	1.78069e-203	Fen1
Rfc5	5.86956e-207	0.530201	11	0.427	0.058	8.75092e-203	Rfc5
Nrip1.1	2.20047e-206	0.546184	3	0.244	0.097	3.28069e-202	Nrip1
Ifi27l2a.3	5.68823e-206	0.824731	5	0.776	0.506	8.48058e-202	Ifi27l2a
Rfc4	1.13857e-205	0.529578	11	0.397	0.052	1.6975e-201	Rfc4
Sdc1.1	4.20774e-204	0.562728	3	0.242	0.094	6.27332e-200	Sdc1
Tmpo	5.3667e-204	0.761943	11	0.542	0.095	8.00122e-200	Tmpo
Bcl2a1a.1	6.87452e-204	0.555122	3	0.211	0.075	1.02492e-199	Bcl2a1a
Cysltr1	1.24945e-203	0.374471	1	0.158	0.053	1.86281e-199	Cysltr1
Evl	1.90981e-203	0.297058	2	0.747	0.497	2.84734e-199	Evl
Gm10263	2.621e-203	0.256171	2	0.404	0.203	3.90765e-199	Gm10263
H2afv	5.20333e-202	1.16358	11	0.887	0.308	7.75765e-198	H2afv
Tubb4b.1	9.18891e-202	1.27804	11	0.752	0.199	1.36997e-197	Tubb4b
Eprs.2	1.3052e-201	0.704612	3	0.417	0.251	1.94593e-197	Eprs
Ucp2	1.96303e-200	0.428026	1	0.582	0.471	2.92668e-196	Ucp2
Arl5a	2.86416e-200	0.630679	8	0.221	0.027	4.27017e-196	Arl5a
Plac8.7	2.90547e-200	1.5302	12	0.808	0.207	4.33176e-196	Plac8
H2afz.3	5.1381e-200	1.30641	11	0.968	0.739	7.6604e-196	H2afz
Sepw1	5.71093e-200	0.304959	1	0.797	0.75	8.51443e-196	Sepw1
Gm2a	1.38339e-199	0.44717	1	0.347	0.199	2.06249e-195	Gm2a
Tubb5.5	1.61987e-197	1.82147	11	0.921	0.523	2.41507e-193	Tubb5
Ncoa7	1.31941e-196	0.534569	5	0.244	0.06	1.9671e-192	Ncoa7
Ndufa4	1.22347e-195	0.306131	1	0.77	0.714	1.82407e-191	Ndufa4
Crip1	1.94861e-195	0.281707	1	0.9	0.85	2.90518e-191	Crip1
Gm42418	5.45342e-195	0.41992	1	0.631	0.517	8.1305e-191	Gm42418
Gbp6.1	8.21476e-195	0.540398	5	0.253	0.064	1.22474e-190	Gbp6.1
Ckb.2	1.29261e-194	0.458613	3	0.464	0.262	1.92715e-190	Ckb
Rpl7a.1	4.57304e-194	0.264289	2	0.824	0.589	6.81795e-190	Rpl7a
Ppib	5.74863e-194	0.326434	1	0.75	0.705	8.57063e-190	Ppib
Tceb2	8.51595e-193	0.309249	1	0.74	0.684	1.26964e-188	Tceb2
Smc4.6	8.84701e-193	1.06111	11	0.824	0.246	1.319e-188	Smc4
Apitd1	1.16567e-192	0.29337	11	0.196	0.014	1.7379e-188	Apitd1
Tapbp	1.61244e-192	0.650667	5	0.717	0.415	2.40398e-188	Tapbp
Serpinb1a.2	2.51696e-192	0.484642	3	0.514	0.305	3.75254e-188	Serpinb1a
5430421N21Rik	5.94556e-192	0.464481	1	0.316	0.169	8.86424e-188	5430421N21Rik
Usmg5.1	2.75227e-191	0.599995	3	0.577	0.442	4.10336e-187	Usmg5
Enkd1	3.1291e-191	0.250571	11	0.158	0.009	4.66518e-187	Enkd1
Rgs2.2	9.10812e-191	0.424044	4	0.812	0.616	1.35793e-186	Rgs2
Ifngr2	2.43134e-189	0.449835	3	0.145	0.041	3.62488e-185	Ifngr2
Mns1	7.53353e-189	0.42765	11	0.332	0.039	1.12317e-184	Mns1
Klf2.3	1.20382e-188	0.875465	7	0.405	0.122	1.79478e-184	Klf2
Il7r.1	8.17181e-188	0.449305	3	0.694	0.542	1.21834e-183	Il7r
Syce2	1.30544e-187	0.526745	11	0.312	0.036	1.94628e-183	Syce2
Cd2.5	2.39848e-187	0.994976	8	0.909	0.581	3.57589e-183	Cd2
Gm11808.1	7.79628e-187	0.26205	2	0.711	0.461	1.16235e-182	Gm11808
Cxcl2	1.01722e-186	0.923894	3	0.132	0.034	1.51657e-182	Cxcl2
Pdia3	1.88497e-186	0.425053	1	0.612	0.527	2.8103e-182	Pdia3
Hspd1	2.83584e-185	0.981265	7	0.645	0.316	4.22796e-181	Hspd1
Ptma	3.54438e-185	1.04072	11	1	0.982	5.28432e-181	Ptma
Amica1.2	1.87976e-184	0.661744	5	0.694	0.4	2.80254e-180	Amica1
Rpl15	5.68733e-184	0.260944	2	0.648	0.396	8.47924e-180	Rpl15
2900026A02Rik	7.30409e-184	0.282444	12	0.109	0.004	1.08897e-179	2900026A02Rik
Manf	2.31827e-183	0.443546	1	0.54	0.432	3.45631e-179	Manf
Ccl3.1	8.90805e-183	1.33768	12	0.29	0.028	1.3281e-178	Ccl3
Pcna	9.189e-183	0.723431	11	0.524	0.096	1.36999e-178	Pcna
Cox5a	1.83706e-182	0.316322	1	0.736	0.687	2.73887e-178	Cox5a
Lgals1.2	3.54639e-182	0.269649	3	0.94	0.866	5.28731e-178	Lgals1
Cnp	1.89472e-181	0.619991	5	0.634	0.329	2.82484e-177	Cnp
Rpl9.1	2.21495e-181	0.256735	2	0.682	0.431	3.30227e-177	Rpl9
Plin3	3.13823e-181	0.401046	1	0.208	0.092	4.67879e-177	Plin3
Ppa1	1.00491e-180	0.63378	5	0.389	0.145	1.49821e-176	Ppa1
Rnf213	1.40761e-180	0.545365	5	0.346	0.116	2.09861e-176	Rnf213
Tipin	6.4702e-180	0.772923	11	0.562	0.11	9.64643e-176	Tipin
Dad1.1	3.06775e-178	0.547085	3	0.771	0.714	4.57371e-174	Dad1
Rasgrp1	9.72839e-178	0.432083	1	0.358	0.221	1.45041e-173	Rasgrp1
Nr4a3.1	1.10169e-177	0.551794	3	0.213	0.085	1.64252e-173	Nr4a3
Itgb7.2	1.17967e-177	0.415408	3	0.617	0.434	1.75876e-173	Itgb7
Aebp2.1	6.52443e-177	0.518675	3	0.307	0.153	9.72727e-173	Aebp2
Ccl5.8	1.40959e-176	2.01626	12	0.994	0.566	2.10156e-172	Ccl5
S100a6.2	2.0534e-176	0.260027	3	0.955	0.869	3.06141e-172	S100a6
Ifitm3.4	3.53893e-176	1.20147	5	0.333	0.115	5.27619e-172	Ifitm3
Cxcr3.3	3.86597e-176	0.503229	4	0.391	0.21	5.76377e-172	Cxcr3
Nkg7.7	2.32895e-175	1.41642	12	1	0.612	3.47223e-171	Nkg7
Avpi1	2.72189e-175	0.303754	1	0.362	0.205	4.05806e-171	Avpi1
Tagap.1	3.72556e-175	0.798174	7	0.384	0.114	5.55443e-171	Tagap
Cdk2ap2	1.15711e-173	0.329821	1	0.717	0.656	1.72514e-169	Cdk2ap2
Phf11d	1.61824e-173	0.425562	5	0.19	0.042	2.41263e-169	Phf11d
Lgals3.2	1.95713e-173	1.01803	6	0.675	0.366	2.91788e-169	Lgals3
Cyb5a	3.78527e-173	0.420555	1	0.464	0.341	5.64347e-169	Cyb5a
Nmi	1.36654e-172	0.632279	5	0.562	0.278	2.03738e-168	Nmi
Fam169b	2.42854e-171	0.615478	8	0.2	0.026	3.62071e-167	Fam169b
Hjurp	1.26191e-170	0.602198	11	0.47	0.081	1.88139e-166	Hjurp
Lrrc25	1.32697e-170	0.293899	1	0.117	0.035	1.97837e-166	Lrrc25
Zbtb16	1.46886e-170	0.394308	1	0.24	0.117	2.18992e-166	Zbtb16
Hirip3	1.68233e-170	0.458164	11	0.318	0.04	2.50818e-166	Hirip3
Dnaja4	5.24758e-170	0.720129	7	0.218	0.042	7.82361e-166	Dnaja4
Lingo4	1.77653e-169	0.307814	1	0.106	0.03	2.64863e-165	Lingo4
Hells	5.6562e-169	0.546179	11	0.35	0.048	8.43283e-165	Hells
Neurl3.2	6.59252e-169	0.488578	4	0.478	0.292	9.82878e-165	Neurl3
Tmem50a	8.79245e-169	0.360739	1	0.606	0.514	1.31087e-164	Tmem50a
Ccrl2.2	1.95277e-168	0.819222	5	0.417	0.171	2.91139e-164	Ccrl2
S100a13	2.15172e-168	0.366279	1	0.59	0.496	3.20799e-164	S100a13
Hspe1.2	3.24867e-168	0.900333	7	0.823	0.621	4.84344e-164	Hspe1
Abcb9.1	2.0536e-167	0.481034	4	0.238	0.099	3.06172e-163	Abcb9
Abi3bp	3.69147e-167	0.386243	1	0.18	0.075	5.50361e-163	Abi3bp
Csrnp1.3	6.64486e-167	0.558429	4	0.407	0.229	9.90683e-163	Csrnp1
Pdcd1.6	2.37921e-166	1.08197	12	0.669	0.145	3.54716e-162	Pdcd1
Hif1a.2	3.07084e-165	0.945449	8	0.547	0.178	4.57832e-161	Hif1a
Haus4	3.59282e-165	0.510775	11	0.402	0.063	5.35653e-161	Haus4
1600014C10Rik	2.42649e-164	0.56789	5	0.388	0.149	3.61765e-160	1600014C10Rik
Rpl13a-ps1.3	4.36103e-164	0.398639	4	0.745	0.57	6.50186e-160	Rpl13a-ps1
Pdcd1lg2.1	5.28571e-164	0.5001	4	0.247	0.107	7.88046e-160	Pdcd1lg2
Tox.2	1.5973e-162	0.965317	12	0.582	0.116	2.38141e-158	Tox
Smox	4.14504e-162	0.357805	1	0.352	0.21	6.17985e-158	Smox
Pim1.2	1.38651e-161	0.47879	4	0.651	0.466	2.06715e-157	Pim1
Fkbp3	2.87422e-161	0.337765	1	0.649	0.578	4.28517e-157	Fkbp3
Cox6b1	2.9314e-161	0.274519	1	0.762	0.71	4.37042e-157	Cox6b1
Ly6c1	8.45969e-161	0.418835	4	0.139	0.041	1.26125e-156	Ly6c1
Prdx6	9.4557e-161	0.353305	3	0.819	0.736	1.40975e-156	Prdx6
Blk.2	1.21055e-159	0.451862	3	0.342	0.179	1.80482e-155	Blk
St6galnac3	2.19212e-159	0.385443	1	0.279	0.152	3.26824e-155	St6galnac3
Pxdc1.2	2.95619e-159	0.462928	3	0.37	0.2	4.40738e-155	Pxdc1
Ndufa13	4.18256e-159	0.275141	1	0.764	0.725	6.23577e-155	Ndufa13
Fos.1	5.87654e-159	0.998443	7	0.813	0.55	8.76133e-155	Fos
Trim30d	1.54862e-158	0.424432	5	0.198	0.048	2.30884e-154	Trim30d
Fkbp1a	4.15604e-157	0.373722	1	0.547	0.447	6.19625e-153	Fkbp1a
Il2rb.2	2.33089e-156	0.413806	4	0.606	0.422	3.47513e-152	Il2rb
Serpinb6a	5.49749e-156	0.3968	1	0.233	0.119	8.19621e-152	Serpinb6a
Klrg1.1	1.81297e-155	0.482111	12	0.181	0.012	2.70296e-151	Klrg1
Ier2.1	4.52342e-154	0.442333	4	0.705	0.533	6.74396e-150	Ier2
Nfkb1	5.54814e-154	0.579591	3	0.372	0.228	8.27173e-150	Nfkb1
Ube2s	1.14961e-153	1.07762	11	0.856	0.365	1.71395e-149	Ube2s
Cdk2	1.49346e-153	0.325332	11	0.233	0.024	2.22661e-149	Cdk2
Lgals3bp	1.58076e-153	0.444162	1	0.408	0.288	2.35676e-149	Lgals3bp
Gbp8	1.88074e-151	0.557051	5	0.359	0.137	2.804e-147	Gbp8
mt-Cytb	5.35496e-151	0.391924	6	0.994	0.962	7.98371e-147	mt-Cytb
Lef1.3	7.00741e-151	0.445189	4	0.296	0.147	1.04473e-146	Lef1
Nampt	2.40395e-150	0.454809	5	0.212	0.057	3.58405e-146	Nampt
Cdc25b	1.94278e-149	0.403654	11	0.278	0.035	2.89649e-145	Cdc25b
Ran.1	2.93529e-149	0.956	11	0.935	0.597	4.37623e-145	Ran
Lmnb1	4.39131e-149	0.34369	11	0.273	0.033	6.547e-145	Lmnb1
Hist1h1e	7.89237e-149	0.709413	11	0.54	0.117	1.17667e-144	Hist1h1e
Nrp1	3.30706e-148	0.399737	1	0.209	0.102	4.9305e-144	Nrp1
Tubg1	3.41121e-148	0.531318	11	0.366	0.058	5.08577e-144	Tubg1
Bmyc	1.1179e-147	0.988878	8	0.369	0.094	1.66667e-143	Bmyc
Lgals9	2.72909e-147	0.557452	5	0.463	0.211	4.0688e-143	Lgals9
Tnfaip3.2	5.81047e-147	0.457299	4	0.611	0.434	8.66282e-143	Tnfaip3
Nrp1.2	3.37247e-145	0.4347	3	0.241	0.11	5.02801e-141	Nrp1
Coq10b.1	6.22745e-145	0.485272	3	0.487	0.349	9.2845e-141	Coq10b
2700094K13Rik	6.29515e-145	0.886564	11	0.837	0.303	9.38543e-141	2700094K13Rik
Rfc3	4.15437e-144	0.418318	11	0.302	0.042	6.19374e-140	Rfc3
Parp10	1.48067e-143	0.461924	5	0.245	0.075	2.20754e-139	Parp10
Cenpa.2	4.67617e-143	1.02166	11	0.562	0.142	6.9717e-139	Cenpa
Gcnt2	6.16721e-143	0.396237	3	0.155	0.055	9.19469e-139	Gcnt2
Cbx5	1.40513e-142	0.450858	11	0.404	0.07	2.09491e-138	Cbx5
Gpr55	1.43169e-142	0.48058	8	0.149	0.017	2.13451e-138	Gpr55
Ccr1	4.19026e-142	0.406793	3	0.137	0.045	6.24725e-138	Ccr1
Rgs16.1	2.29221e-141	0.742425	9	0.23	0.029	3.41746e-137	Rgs16
Hmgn3	5.45745e-141	0.324316	1	0.141	0.055	8.13652e-137	Hmgn3
Ppia	1.18958e-140	0.536091	11	1	0.997	1.77354e-136	Ppia
Eif3f.3	2.13301e-140	0.40423	4	0.629	0.445	3.18011e-136	Eif3f
Ech1	1.09431e-139	0.384039	1	0.454	0.349	1.63151e-135	Ech1
Nfkbid.1	2.16926e-139	0.536603	3	0.354	0.214	3.23415e-135	Nfkbid
Ltb4r1.2	2.62936e-139	0.376035	3	0.458	0.278	3.92011e-135	Ltb4r1
Gm8369.5	7.92424e-139	1.14149	9	0.573	0.168	1.18142e-134	Gm8369
Atf3.2	1.21588e-138	0.959433	7	0.239	0.058	1.81275e-134	Atf3
Orc6	1.61109e-138	0.475692	11	0.381	0.066	2.40198e-134	Orc6
Vamp8	2.17657e-138	0.366737	1	0.504	0.409	3.24505e-134	Vamp8
Gzmb.8	3.33237e-138	1.37083	12	0.869	0.323	4.96822e-134	Gzmb
Hmgb1	7.83452e-138	0.960928	11	0.941	0.526	1.16805e-133	Hmgb1
Atp5j2	9.35294e-138	0.284525	1	0.704	0.659	1.39443e-133	Atp5j2
Pkm.2	1.09459e-137	0.308337	3	0.792	0.721	1.63193e-133	Pkm
BC147527	2.71541e-137	0.373418	5	0.156	0.035	4.0484e-133	BC147527
Ms4a4c.3	5.36343e-137	0.874799	5	0.521	0.294	7.99633e-133	Ms4a4c
Whsc1	7.41868e-137	0.327771	11	0.257	0.032	1.10605e-132	Whsc1
Rarg	1.017e-136	0.358804	1	0.187	0.089	1.51624e-132	Rarg
Slc29a1	1.29602e-136	0.490344	11	0.393	0.069	1.93223e-132	Slc29a1
Nfkbiz.2	1.96299e-136	0.498442	4	0.396	0.237	2.92663e-132	Nfkbiz
Nebl	3.16943e-136	0.351939	1	0.196	0.095	4.72531e-132	Nebl
Smco4	3.56299e-136	0.35754	1	0.273	0.157	5.31206e-132	Smco4
Ncapd3	3.86918e-136	0.43588	11	0.366	0.061	5.76856e-132	Ncapd3
Ppp1r14c	4.32409e-136	0.30571	1	0.149	0.061	6.44679e-132	Ppp1r14c
Plk4	4.84147e-136	0.348172	11	0.257	0.033	7.21815e-132	Plk4
Adam8	6.43214e-136	0.337936	1	0.147	0.061	9.58968e-132	Adam8
Nabp1.1	7.14251e-136	0.45937	4	0.528	0.362	1.06488e-131	Nabp1
Fam169b.1	7.5864e-136	0.686405	9	0.218	0.027	1.13106e-131	Fam169b
Tnfrsf25	8.90907e-136	0.348497	1	0.236	0.126	1.32825e-131	Tnfrsf25
Cmc2	1.20294e-135	0.39638	1	0.27	0.159	1.79346e-131	Cmc2
Ckap5	1.32927e-135	0.334045	11	0.264	0.034	1.98181e-131	Ckap5
Pdia4	2.01753e-135	0.426559	1	0.314	0.202	3.00794e-131	Pdia4
Sec61b	3.3574e-135	0.288713	1	0.7	0.659	5.00555e-131	Sec61b
Ndufs5	3.36624e-135	0.373135	1	0.461	0.361	5.01873e-131	Ndufs5
Znfx1	3.78635e-135	0.325415	5	0.128	0.025	5.64507e-131	Znfx1
Saraf	4.31031e-135	0.337816	3	0.785	0.728	6.42624e-131	Saraf
Gimap7.6	1.44451e-134	1.0331	12	0.721	0.214	2.15362e-130	Gimap7
Dek	3.90107e-134	0.966605	11	0.831	0.335	5.8161e-130	Dek
Atad2	5.18704e-134	0.506592	11	0.4	0.073	7.73336e-130	Atad2
Rpl9-ps6.3	8.90917e-134	0.336577	4	0.758	0.591	1.32827e-129	Rpl9-ps6
Lsm2	2.87718e-133	0.633898	11	0.605	0.152	4.28958e-129	Lsm2
Snx2	4.02667e-133	0.380649	1	0.365	0.25	6.00336e-129	Snx2
Cd44.1	4.54528e-133	0.462601	3	0.461	0.327	6.77656e-129	Cd44
Cyp4f16	5.33952e-133	0.340598	1	0.168	0.077	7.96069e-129	Cyp4f16
Wbp1	9.88084e-133	0.377201	1	0.275	0.162	1.47313e-128	Wbp1
Zfp36l1	3.64321e-132	0.455395	3	0.573	0.454	5.43167e-128	Zfp36l1
Dctpp1.1	1.73261e-131	0.656559	11	0.528	0.123	2.58314e-127	Dctpp1
Ifnar1.1	2.0017e-131	0.456254	4	0.416	0.258	2.98434e-127	Ifnar1
Smchd1	3.02566e-131	0.565868	5	0.48	0.237	4.51096e-127	Smchd1
Ndufb7	1.26155e-130	0.316685	1	0.584	0.509	1.88085e-126	Ndufb7
Prdx4	1.55348e-130	0.495695	11	0.379	0.068	2.31608e-126	Prdx4
PISD	2.90955e-130	0.420783	1	0.297	0.186	4.33784e-126	PISD
Cmtm6	4.28808e-130	0.401309	1	0.303	0.193	6.3931e-126	Cmtm6
Rnaseh2b	5.54426e-130	0.404517	11	0.321	0.051	8.26593e-126	Rnaseh2b
Tmsb4x.4	6.45827e-130	0.541845	10	1	1	9.62864e-126	Tmsb4x
Pola1	5.50021e-129	0.28771	11	0.214	0.024	8.20026e-125	Pola1
Cd69.1	1.65226e-128	0.625967	5	0.715	0.463	2.46336e-124	Cd69
Stk17b.1	2.12303e-128	0.362381	4	0.73	0.592	3.16522e-124	Stk17b
Ifi27l2a.2	7.2706e-128	0.402954	4	0.681	0.497	1.08397e-123	Ifi27l2a
Ptpn7	1.0357e-127	0.397218	1	0.329	0.221	1.54413e-123	Ptpn7
Tmem107	1.38929e-127	0.271223	11	0.181	0.018	2.0713e-123	Tmem107
Ms4a6b.1	2.0812e-127	0.295007	4	0.776	0.601	3.10286e-123	Ms4a6b
mt-Co3.1	2.31754e-127	0.250336	6	0.999	0.998	3.45522e-123	mt-Co3
Itgae.2	3.12999e-127	0.515479	6	0.272	0.081	4.6665e-123	Itgae
Sec61g	3.84981e-127	0.319206	1	0.625	0.563	5.73969e-123	Sec61g
Dck	3.86507e-127	0.293632	11	0.205	0.023	5.76243e-123	Dck
Ier5.1	2.44713e-126	0.45765	4	0.296	0.16	3.64842e-122	Ier5
Kdm6b.1	4.21859e-126	0.52769	3	0.329	0.197	6.28949e-122	Kdm6b
Socs2.1	5.17434e-126	0.494658	4	0.28	0.141	7.71442e-122	Socs2
Mcm6	1.52452e-125	0.605523	11	0.472	0.104	2.2729e-121	Mcm6
Map3k14.1	4.40953e-125	0.481483	3	0.27	0.147	6.57417e-121	Map3k14
Rpl13-ps3.3	1.26202e-124	0.323001	4	0.755	0.586	1.88155e-120	Rpl13-ps3
Epsti1.3	6.04342e-124	0.567856	5	0.662	0.425	9.01013e-120	Epsti1
Ly6g5b.2	6.52082e-124	0.353509	3	0.431	0.269	9.7219e-120	Ly6g5b
Prr29	8.23669e-124	0.276592	1	0.115	0.043	1.22801e-119	Prr29
Malat1.3	1.16363e-123	0.691155	10	1	1	1.73485e-119	Malat1
Nr4a1.4	1.57703e-122	0.75871	7	0.601	0.312	2.35119e-118	Nr4a1
Krtcap2	3.19303e-122	0.297165	1	0.642	0.598	4.76048e-118	Krtcap2
Ndufv3	6.0405e-122	0.334694	1	0.541	0.465	9.00578e-118	Ndufv3
Gpr132.1	9.72468e-122	0.443854	3	0.473	0.343	1.44985e-117	Gpr132
Anp32e	9.77886e-122	0.77015	11	0.72	0.234	1.45793e-117	Anp32e
Gbp5	1.9466e-121	0.29371	5	0.103	0.018	2.90219e-117	Gbp5
Dusp4	4.67349e-121	0.33386	3	0.112	0.035	6.9677e-117	Dusp4
Fam204a	6.29865e-121	0.409421	4	0.327	0.185	9.39066e-117	Fam204a
Bpnt1	8.03237e-121	0.43488	3	0.162	0.067	1.19755e-116	Bpnt1
Pttg1.1	2.54218e-120	0.523	5	0.512	0.267	3.79014e-116	Pttg1
Rgs1.3	2.77057e-120	0.31378	4	0.79	0.646	4.13065e-116	Rgs1
Ccrl2.1	3.8099e-120	0.487608	4	0.305	0.166	5.68018e-116	Ccrl2
Tmbim6	3.96753e-120	0.25165	1	0.732	0.708	5.9152e-116	Tmbim6
Anxa1.1	9.58635e-120	0.37564	4	0.307	0.16	1.42923e-115	Anxa1
H2-T23	2.83159e-119	0.498027	5	0.592	0.342	4.22161e-115	H2-T23
Lyst	3.33748e-119	0.364549	4	0.172	0.07	4.97585e-115	Lyst
Eomes	4.19456e-119	0.655918	9	0.248	0.039	6.25367e-115	Eomes
5830411N06Rik.2	5.68753e-119	0.40922	3	0.25	0.126	8.47953e-115	5830411N06Rik
Lxn	5.82714e-119	0.322114	1	0.156	0.073	8.68768e-115	Lxn
Lpar6	9.0708e-119	0.378231	1	0.206	0.112	1.35237e-114	Lpar6
Cd6.1	1.08442e-118	0.834826	8	0.49	0.178	1.61676e-114	Cd6
St6galnac3.2	1.6682e-118	0.40859	3	0.296	0.166	2.48712e-114	St6galnac3
Dnmt1	2.61175e-118	0.421487	11	0.357	0.065	3.89386e-114	Dnmt1
Psat1	4.01834e-118	0.349477	11	0.28	0.043	5.99094e-114	Psat1
Coro2b	7.2051e-118	0.268567	1	0.121	0.048	1.07421e-113	Coro2b
Dap.2	1.31008e-117	0.386354	3	0.522	0.395	1.9532e-113	Dap
Rgs1.2	1.50082e-117	0.357206	3	0.762	0.648	2.23757e-113	Rgs1
Gzmc	1.67484e-117	0.319042	4	0.107	0.032	2.49702e-113	Gzmc
Mov10	1.08001e-116	0.374204	5	0.178	0.05	1.61019e-112	Mov10
Rnft1	1.16658e-116	0.445992	3	0.176	0.078	1.73926e-112	Rnft1
Plin2.1	1.84361e-116	0.482051	3	0.245	0.128	2.74864e-112	Plin2
Rps27rt.3	1.88239e-116	0.335198	4	0.724	0.582	2.80646e-112	Rps27rt
Cenpa.1	3.17067e-116	0.458917	3	0.247	0.13	4.72715e-112	Cenpa
Anapc15	3.67656e-116	0.403114	11	0.348	0.063	5.48139e-112	Anapc15
Cd2.3	1.50609e-115	0.293357	4	0.726	0.567	2.24543e-111	Cd2
Hat1	2.33472e-115	0.484107	11	0.454	0.1	3.48083e-111	Hat1
Fam46a.1	2.42297e-115	0.752091	8	0.316	0.083	3.61241e-111	Fam46a
Fyb.1	1.37616e-114	0.350623	4	0.639	0.494	2.05171e-110	Fyb
Ehd4	1.68558e-114	0.376015	5	0.181	0.052	2.51302e-110	Ehd4
Rad21	2.75862e-114	0.515651	11	0.465	0.105	4.11282e-110	Rad21
Rnf26	3.17324e-114	0.255754	11	0.205	0.025	4.73098e-110	Rnf26
Naa20	5.91618e-114	0.471068	5	0.328	0.138	8.82044e-110	Naa20
Sept11	6.3868e-114	0.379865	1	0.337	0.236	9.52208e-110	Sept11
Ell2	3.18926e-113	0.350938	3	0.115	0.04	4.75487e-109	Ell2
Sep15	8.54098e-113	0.309693	1	0.573	0.518	1.27337e-108	Sep15
Fam132a	9.25841e-113	0.382296	8	0.117	0.014	1.38034e-108	Fam132a
Icam1.1	9.98957e-113	0.565147	4	0.336	0.202	1.48934e-108	Icam1
Rinl	1.72603e-112	0.354801	1	0.479	0.395	2.57334e-108	Rinl
Tap1	2.02034e-112	0.481688	5	0.536	0.297	3.01212e-108	Tap1
Irf8.2	2.33462e-112	0.657712	12	0.348	0.059	3.48068e-108	Irf8
Gpr132.2	3.67058e-112	0.40993	4	0.493	0.343	5.47247e-108	Gpr132
Rnh1	9.22945e-112	0.365923	1	0.363	0.265	1.37602e-107	Rnh1
Rgcc.4	1.02502e-111	0.621923	6	0.571	0.298	1.52819e-107	Rgcc
Il2ra.1	1.14189e-111	0.412827	3	0.223	0.113	1.70244e-107	Il2ra
Nucks1	1.85696e-111	0.709298	11	0.725	0.244	2.76853e-107	Nucks1
Csrp1	2.25942e-111	0.583937	11	0.6	0.168	3.36858e-107	Csrp1
Nap1l1.1	2.70825e-111	0.765794	11	0.781	0.29	4.03773e-107	Nap1l1
Gimap9.1	2.88334e-111	0.409871	4	0.396	0.252	4.29877e-107	Gimap9
Cd55	2.92448e-111	0.452072	12	0.231	0.028	4.36011e-107	Cd55
Pkmyt1	4.99478e-111	0.296213	11	0.217	0.028	7.44671e-107	Pkmyt1
Elovl5.1	7.59322e-111	0.431776	4	0.247	0.127	1.13207e-106	Elovl5
Lpcat2	8.15399e-111	0.359527	6	0.119	0.021	1.21568e-106	Lpcat2
Fgl2	1.30649e-110	0.294857	1	0.513	0.402	1.94785e-106	Fgl2
Asb13	1.30886e-110	0.407951	5	0.203	0.065	1.95138e-106	Asb13
4930523C07Rik.1	2.81256e-110	0.350188	4	0.627	0.482	4.19325e-106	4930523C07Rik
Ifngr2.1	3.30976e-110	0.469745	6	0.195	0.051	4.93451e-106	Ifngr2
Hmgn5	3.99957e-110	0.466287	11	0.465	0.107	5.96296e-106	Hmgn5
Zbtb16.2	7.83045e-110	0.372511	3	0.251	0.131	1.16744e-105	Zbtb16
Dnajc9	1.03693e-109	0.665162	11	0.725	0.238	1.54596e-105	Dnajc9
Ifi27l2a.6	1.41762e-109	1.06503	8	0.854	0.514	2.11352e-105	Ifi27l2a
Dusp1.2	2.20214e-109	0.895701	7	0.788	0.551	3.28316e-105	Dusp1
Gem.2	2.35826e-109	0.408521	4	0.508	0.343	3.51593e-105	Gem
Chmp4b	4.62267e-109	0.525138	5	0.453	0.236	6.89194e-105	Chmp4b
Sp110.1	5.98392e-109	0.500061	5	0.467	0.244	8.92143e-105	Sp110
Hist1h4i	1.05935e-108	0.269019	11	0.235	0.033	1.57939e-104	Hist1h4i
Atp6v0e	1.14501e-108	0.269243	1	0.645	0.605	1.70709e-104	Atp6v0e
mt-Nd4.1	1.30271e-108	0.370903	6	0.97	0.896	1.94221e-104	mt-Nd4
Cd7.7	1.42115e-108	1.42416	12	0.744	0.305	2.1188e-104	Cd7
Cenpl	2.88219e-108	0.320585	11	0.266	0.041	4.29705e-104	Cenpl
Rplp0.2	3.9043e-108	0.435568	9	0.998	0.996	5.82092e-104	Rplp0
Anp32a	1.15354e-107	0.286971	1	0.613	0.556	1.71981e-103	Anp32a
Prdx6.1	2.84482e-107	0.327295	4	0.828	0.737	4.24135e-103	Prdx6
Rpa2	3.04999e-107	0.485521	11	0.427	0.095	4.54723e-103	Rpa2
Sdf2l1	3.79394e-107	0.435707	1	0.285	0.19	5.65639e-103	Sdf2l1
Klf4	1.25316e-106	0.487928	3	0.205	0.102	1.86834e-102	Klf4
Tiparp	2.44568e-106	0.385802	3	0.134	0.052	3.64627e-102	Tiparp
Psmb9.1	8.75342e-106	0.461896	5	0.654	0.418	1.30505e-101	Psmb9
Irf9	1.02069e-105	0.449018	5	0.355	0.159	1.52175e-101	Irf9
Znrf1	2.06639e-105	0.328766	1	0.21	0.118	3.08078e-101	Znrf1
Ltb	3.4783e-105	0.263307	1	0.834	0.811	5.18579e-101	Ltb
Mina	1.52256e-104	0.34353	1	0.185	0.101	2.26998e-100	Mina
Btg2.2	2.77803e-104	0.690515	7	0.863	0.717	4.14177e-100	Btg2
Gm9493.3	1.22525e-103	0.318531	4	0.642	0.491	1.82673e-99	Gm9493
Osgin1	1.38214e-103	0.531478	12	0.153	0.013	2.06063e-99	Osgin1
Arl5c.1	1.59185e-103	0.541643	3	0.223	0.119	2.37329e-99	Arl5c
Uqcrb	3.05068e-103	0.274915	1	0.61	0.57	4.54826e-99	Uqcrb
Tmem140	3.85907e-103	0.363925	5	0.161	0.045	5.75349e-99	Tmem140
Tsc22d3.1	6.41746e-103	0.397521	4	0.508	0.359	9.56779e-99	Tsc22d3
Siva1	7.62776e-103	0.450605	11	0.393	0.086	1.13722e-98	Siva1
Hsp90b1	7.83753e-103	0.374999	1	0.499	0.431	1.1685e-98	Hsp90b1
Snrpd1	1.00987e-102	0.691767	11	0.77	0.289	1.50561e-98	Snrpd1
Cd47	1.44489e-102	0.42748	5	0.801	0.609	2.15419e-98	Cd47
2700029M09Rik	1.46913e-102	0.521624	11	0.558	0.152	2.19032e-98	2700029M09Rik
Nup37	1.70937e-102	0.306116	11	0.248	0.038	2.5485e-98	Nup37
Pdia6	1.82497e-102	0.407606	1	0.373	0.283	2.72085e-98	Pdia6
Phip	1.99516e-102	0.477391	5	0.357	0.164	2.97459e-98	Phip
Cox7c.2	3.0765e-102	0.253745	3	0.807	0.76	4.58676e-98	Cox7c
Cdkn1a.2	3.10947e-102	0.460101	3	0.195	0.096	4.63592e-98	Cdkn1a
Nup62	8.85178e-102	0.32483	11	0.293	0.052	1.31971e-97	Nup62
Nedd8	1.04462e-101	0.264475	1	0.656	0.625	1.55742e-97	Nedd8
Serinc3	2.2376e-101	0.348015	4	0.518	0.374	3.33604e-97	Serinc3
Csrnp1.2	3.42784e-101	0.410778	3	0.358	0.234	5.11057e-97	Csrnp1
Crem.3	4.73021e-101	0.416599	4	0.578	0.438	7.05228e-97	Crem
Tor1aip1.3	6.34578e-101	0.467075	5	0.51	0.281	9.46093e-97	Tor1aip1
Rpa3	6.79923e-101	0.443239	11	0.501	0.126	1.0137e-96	Rpa3
Cmtm7	1.35478e-100	0.32891	1	0.395	0.298	2.01983e-96	Cmtm7
Mthfd2	2.50899e-100	0.444628	11	0.449	0.108	3.74065e-96	Mthfd2
Capns1	2.63842e-100	0.289611	1	0.61	0.57	3.93361e-96	Capns1
Adgre5.1	2.82668e-100	0.375573	4	0.319	0.191	4.21429e-96	Adgre5
Rnf114	3.85373e-100	0.444985	5	0.502	0.277	5.74552e-96	Rnf114
Ubl5.1	5.64385e-100	0.31261	3	0.682	0.626	8.41442e-96	Ubl5
Gm8953	8.46043e-100	0.332059	5	0.131	0.033	1.26137e-95	Gm8953
Dynlrb1	9.6947e-100	0.29605	1	0.548	0.49	1.44538e-95	Dynlrb1
Psmb3	1.25253e-99	0.263219	1	0.654	0.623	1.8674e-95	Psmb3
Ppp1r14c.2	2.40996e-99	0.344925	3	0.16	0.07	3.59301e-95	Ppp1r14c
Cd38	3.50912e-99	0.460565	12	0.228	0.03	5.23174e-95	Cd38
Psenen	6.8724e-99	0.26919	1	0.622	0.584	1.02461e-94	Psenen
Scp2	6.92778e-99	0.293757	1	0.567	0.519	1.03286e-94	Scp2
Diaph1	8.44464e-99	0.345876	1	0.383	0.29	1.25901e-94	Diaph1
Impa2	2.06337e-98	0.317968	11	0.314	0.059	3.07628e-94	Impa2
Rexo2.2	2.24621e-98	0.300163	3	0.628	0.53	3.34888e-94	Rexo2
Dtymk	2.25635e-98	0.474936	11	0.49	0.126	3.36399e-94	Dtymk
1500009L16Rik	8.55871e-98	0.262775	1	0.122	0.054	1.27602e-93	1500009L16Rik
Nelfe	9.83926e-98	0.38781	11	0.345	0.07	1.46694e-93	Nelfe
Cdca4	1.10641e-97	0.36688	11	0.339	0.068	1.64954e-93	Cdca4
B4galnt1.3	1.68329e-97	0.349303	4	0.486	0.347	2.50962e-93	B4galnt1
Rangap1	1.82958e-97	0.481193	11	0.524	0.141	2.72773e-93	Rangap1
Arhgdia	4.98038e-97	0.26956	1	0.64	0.606	7.42525e-93	Arhgdia
Rhoh.4	1.03031e-96	0.729828	8	0.656	0.326	1.53609e-92	Rhoh
Fam107b.1	1.04805e-96	0.350601	4	0.542	0.404	1.56254e-92	Fam107b
Phlda1.1	1.11903e-96	1.00311	7	0.447	0.216	1.66836e-92	Phlda1
Slc3a2.1	1.31994e-96	0.327634	3	0.708	0.638	1.9679e-92	Slc3a2
Rpa2.1	3.567e-96	0.715459	12	0.426	0.096	5.31804e-92	Rpa2
Ppt2	5.27259e-96	0.338053	1	0.24	0.15	7.8609e-92	Ppt2
Sdccag8	9.86848e-96	0.294223	1	0.159	0.082	1.47129e-91	Sdccag8
Uqcr11	1.06619e-95	0.329448	1	0.431	0.35	1.58959e-91	Uqcr11
Hnrnpab	1.93032e-95	0.512996	11	0.596	0.176	2.87791e-91	Hnrnpab
Psme1.1	2.49217e-95	0.36727	5	0.852	0.688	3.71558e-91	Psme1
Tspan32.1	5.89492e-95	0.766188	8	0.453	0.176	8.78874e-91	Tspan32
Gpx1.2	1.28197e-94	0.376666	3	0.575	0.473	1.91128e-90	Gpx1
Crmp1	1.71777e-94	0.278199	1	0.145	0.071	2.56102e-90	Crmp1
Cysltr1.2	8.78028e-94	0.492932	6	0.229	0.074	1.30905e-89	Cysltr1
Dennd4a.1	8.95031e-94	0.38503	4	0.217	0.113	1.3344e-89	Dennd4a
Skil.1	1.18269e-93	0.435506	3	0.269	0.162	1.76328e-89	Skil
Tbx21	1.49886e-93	0.344804	4	0.162	0.073	2.23464e-89	Tbx21
Il12rb1	4.08621e-93	0.30654	1	0.175	0.096	6.09213e-89	Il12rb1
Acsbg1	6.0237e-93	0.393795	1	0.179	0.1	8.98074e-89	Acsbg1
Slc15a3	9.59497e-93	0.292747	3	0.107	0.039	1.43051e-88	Slc15a3
Ugcg.2	1.32145e-92	0.372828	4	0.221	0.117	1.97016e-88	Ugcg
Hint1	1.62084e-92	0.627678	11	0.953	0.679	2.41651e-88	Hint1
Ppil1	6.28193e-92	0.42807	11	0.42	0.101	9.36573e-88	Ppil1
Znrf1.2	6.11731e-91	0.370761	3	0.23	0.127	9.1203e-87	Znrf1
Sdf4	7.88102e-91	0.915587	8	0.723	0.451	1.17498e-86	Sdf4
Wdr89.3	8.08859e-91	0.305545	4	0.641	0.497	1.20593e-86	Wdr89
Slbp.1	1.14802e-90	0.832454	11	0.767	0.33	1.71159e-86	Slbp
Nxt1	1.73833e-90	0.460148	11	0.447	0.114	2.59168e-86	Nxt1
Ramp1.4	1.81502e-90	0.383881	6	0.788	0.491	2.70602e-86	Ramp1
Plek	2.23879e-90	0.443673	12	0.231	0.033	3.33781e-86	Plek
Ero1l	2.38335e-90	0.285974	1	0.227	0.138	3.55334e-86	Ero1l
Mt1	2.45178e-90	0.412111	12	0.136	0.012	3.65536e-86	Mt1
Rgs2.4	3.14248e-90	0.704315	7	0.835	0.635	4.68512e-86	Rgs2
Atpif1.1	4.04501e-90	0.581652	11	0.711	0.25	6.03071e-86	Atpif1
Cd72	4.2129e-90	0.347203	1	0.309	0.219	6.28102e-86	Cd72
Rbm3	4.60102e-90	0.525186	11	0.989	0.916	6.85966e-86	Rbm3
Eif4e3	7.12311e-90	0.321363	1	0.281	0.19	1.06198e-85	Eif4e3
AW112010.6	7.65684e-90	0.708455	12	1	0.935	1.14156e-85	AW112010
Matk	1.36007e-89	0.437172	8	0.14	0.023	2.02773e-85	Matk
Abi3bp.2	3.10144e-89	0.335288	3	0.182	0.089	4.62393e-85	Abi3bp
Itgae.3	4.2267e-89	0.6089	8	0.294	0.084	6.30159e-85	Itgae
Klra3	4.51213e-89	0.344186	4	0.116	0.043	6.72714e-85	Klra3
Gsg2	5.06107e-89	0.270418	11	0.169	0.022	7.54555e-85	Gsg2
Cdc42ep3	7.45416e-89	0.318098	1	0.359	0.27	1.11134e-84	Cdc42ep3
Cd274	9.4282e-89	0.420022	5	0.186	0.064	1.40565e-84	Cd274
Ap1s2	1.01777e-88	0.341624	1	0.21	0.127	1.5174e-84	Ap1s2
Isy1.1	1.32919e-88	0.440237	3	0.346	0.242	1.98169e-84	Isy1
Trp53i13	1.61299e-88	0.280864	1	0.143	0.073	2.4048e-84	Trp53i13
Cmc2.4	2.01662e-88	0.485406	11	0.603	0.183	3.00658e-84	Cmc2
Zufsp	2.48198e-88	0.313153	5	0.151	0.045	3.70038e-84	Zufsp
Cd6	2.78799e-88	0.328124	4	0.29	0.17	4.15661e-84	Cd6
Mcm2	4.92686e-88	0.459204	11	0.381	0.091	7.34546e-84	Mcm2
Itpkb.1	6.20671e-88	0.430155	3	0.391	0.289	9.25358e-84	Itpkb
Gm8369.4	1.09863e-87	0.745893	8	0.435	0.168	1.63794e-83	Gm8369
Tnfsf10	1.24663e-87	0.325493	5	0.159	0.05	1.8586e-83	Tnfsf10
Ncaph2	1.26827e-87	0.432336	11	0.427	0.108	1.89086e-83	Ncaph2
Tob2.1	1.38056e-87	0.470172	3	0.339	0.234	2.05827e-83	Tob2
Atf4.2	1.41859e-87	0.333854	4	0.494	0.363	2.11498e-83	Atf4
Anp32a.2	1.54602e-87	0.324539	3	0.619	0.562	2.30496e-83	Anp32a
Calm3	1.69073e-87	0.313081	1	0.452	0.379	2.52072e-83	Calm3
Susd3	1.74724e-87	0.314851	1	0.197	0.116	2.60496e-83	Susd3
Pglyrp1.5	2.3337e-87	0.746571	8	0.478	0.202	3.47932e-83	Pglyrp1
Fgl2.2	2.5381e-87	0.34976	3	0.527	0.414	3.78405e-83	Fgl2
Timeless	2.58225e-87	0.254169	11	0.176	0.024	3.84988e-83	Timeless
Ero1l.2	1.24425e-86	0.38591	3	0.248	0.146	1.85506e-82	Ero1l
Pcgf5	1.3201e-86	0.365955	5	0.192	0.068	1.96814e-82	Pcgf5
Setd8	1.34397e-86	0.270765	11	0.223	0.036	2.00373e-82	Setd8
Cd244.1	2.32479e-86	0.561096	12	0.262	0.043	3.46603e-82	Cd244
Smco4.2	2.88936e-86	0.362893	3	0.279	0.171	4.30775e-82	Smco4
Zfp36.3	1.14617e-85	0.726129	7	0.567	0.327	1.70883e-81	Zfp36
Slc3a2.2	1.24233e-85	0.273191	4	0.748	0.633	1.85219e-81	Slc3a2
AW011738	1.81421e-85	0.320552	5	0.155	0.048	2.7048e-81	AW011738
Itk.1	2.60806e-85	0.386645	3	0.438	0.338	3.88836e-81	Itk
Ppm1k	5.33876e-85	0.309741	5	0.153	0.047	7.95956e-81	Ppm1k
Cdkn2a	5.49201e-85	0.250119	11	0.106	0.009	8.18804e-81	Cdkn2a
Ldlrad4	9.73738e-85	0.385724	3	0.147	0.068	1.45175e-80	Ldlrad4
Il2ra.2	9.92337e-85	0.667906	8	0.364	0.124	1.47947e-80	Il2ra
Selk.1	2.30094e-84	0.283543	3	0.68	0.638	3.43047e-80	Selk
Gm8369.7	4.26791e-84	0.809623	12	0.552	0.17	6.36302e-80	Gm8369
Ogfr	6.27108e-84	0.412208	5	0.358	0.178	9.34955e-80	Ogfr
Tiparp.1	9.4421e-84	0.529273	6	0.19	0.06	1.40772e-79	Tiparp
Dbi	1.03511e-83	0.57936	11	0.777	0.302	1.54324e-79	Dbi
Wdr76	1.35813e-83	0.280058	11	0.239	0.042	2.02483e-79	Wdr76
Fzr1	1.63097e-83	0.255029	11	0.235	0.041	2.43162e-79	Fzr1
Plp2	1.68508e-83	0.34703	1	0.275	0.193	2.51229e-79	Plp2
Tmem184b	1.73924e-83	0.269816	5	0.111	0.028	2.59303e-79	Tmem184b
Calr	2.4641e-83	0.29888	1	0.655	0.636	3.67373e-79	Calr
Gadd45g.1	3.97041e-83	0.616842	5	0.292	0.134	5.91949e-79	Gadd45g
Sh2d1a.5	4.87876e-83	0.84569	12	0.607	0.212	7.27374e-79	Sh2d1a
Sc5d	5.05293e-83	0.292055	4	0.167	0.078	7.53342e-79	Sc5d
Ccl3	5.23929e-83	0.817067	7	0.126	0.027	7.81125e-79	Ccl3
Tmed9	1.03755e-82	0.269766	1	0.557	0.517	1.54689e-78	Tmed9
Maff	1.30984e-82	0.296478	4	0.128	0.053	1.95284e-78	Maff
Tspan3	1.33157e-82	0.597498	9	0.192	0.033	1.98524e-78	Tspan3
Tmem64.1	1.35648e-82	0.347902	3	0.247	0.145	2.02238e-78	Tmem64
Btg1.2	1.38946e-82	0.292413	4	0.716	0.585	2.07154e-78	Btg1
Sec11c.2	1.64505e-82	0.277416	3	0.63	0.559	2.45261e-78	Sec11c
Ckb.5	2.72187e-82	0.465789	6	0.532	0.283	4.05803e-78	Ckb
Pold1	3.38005e-82	0.265211	11	0.23	0.04	5.03932e-78	Pold1
Anp32b.1	5.84919e-82	0.614404	11	0.582	0.203	8.72056e-78	Anp32b
Rpn2	1.35936e-81	0.324847	1	0.424	0.355	2.02667e-77	Rpn2
Hmgn1.2	1.40988e-81	0.560954	11	0.668	0.24	2.10199e-77	Hmgn1
Lgals3.1	2.52152e-81	0.356142	4	0.5	0.361	3.75933e-77	Lgals3
Reep4	3.27829e-81	0.338446	11	0.257	0.049	4.88761e-77	Reep4
Cmtm7.2	3.32022e-81	0.379891	3	0.411	0.308	4.95012e-77	Cmtm7
Rbbp7	3.59637e-81	0.588141	11	0.693	0.262	5.36183e-77	Rbbp7
Snx2.3	4.35602e-81	0.477134	5	0.464	0.269	6.49439e-77	Snx2
Gpsm3	6.09119e-81	0.252681	1	0.596	0.559	9.08135e-77	Gpsm3
Tbc1d4	8.20896e-81	0.409773	9	0.157	0.023	1.22387e-76	Tbc1d4
Id3.4	1.46316e-80	0.822945	9	0.327	0.085	2.18143e-76	Id3
Txn1.1	1.5176e-80	0.588717	11	0.964	0.656	2.26259e-76	Txn1
Trim12a.1	2.38866e-80	0.423751	5	0.454	0.259	3.56126e-76	Trim12a
Rps3a1.2	5.05504e-80	0.363567	9	1	0.996	7.53656e-76	Rps3a1
Ly6a.6	5.14378e-80	0.623532	8	0.845	0.544	7.66887e-76	Ly6a
Abcb9.3	5.37357e-80	0.677823	12	0.437	0.114	8.01145e-76	Abcb9
Cxcr3.5	5.52379e-80	0.692028	8	0.503	0.228	8.23541e-76	Cxcr3
Smc1a	5.85848e-80	0.493348	11	0.6	0.196	8.73441e-76	Smc1a
Lag3	6.63644e-80	0.449906	9	0.157	0.023	9.89427e-76	Lag3
Gpr183.1	7.48098e-80	0.381979	3	0.441	0.342	1.11534e-75	Gpr183
Nebl.2	8.0026e-80	0.348875	3	0.2	0.108	1.19311e-75	Nebl
H2-K1.1	1.41969e-79	0.354058	8	0.996	0.984	2.11662e-75	H2-K1
Lat2	2.34432e-79	0.501875	12	0.29	0.055	3.49515e-75	Lat2
Nrgn	9.20164e-79	0.388844	9	0.113	0.013	1.37187e-74	Nrgn
Anapc5	9.45139e-79	0.487172	11	0.623	0.209	1.40911e-74	Anapc5
Hnrnpa3	1.03014e-78	0.643266	11	0.944	0.589	1.53584e-74	Hnrnpa3
Tuba1a.1	1.63368e-78	0.514125	11	0.562	0.184	2.43566e-74	Tuba1a
S100a11.6	1.76454e-78	0.812744	10	0.904	0.803	2.63076e-74	S100a11
Agpat4	1.78104e-78	0.376542	3	0.193	0.105	2.65535e-74	Agpat4
Emd.1	2.71312e-78	0.443402	3	0.415	0.327	4.04498e-74	Emd
Fkbp2.5	3.71486e-78	0.541697	11	0.655	0.231	5.53848e-74	Fkbp2
Tecr	7.09938e-78	0.288056	1	0.542	0.502	1.05845e-73	Tecr
Areg	8.60614e-78	0.729942	8	0.146	0.028	1.28309e-73	Areg
Avpi1.4	2.64944e-77	0.479506	6	0.463	0.237	3.95005e-73	Avpi1
Pold2	2.97949e-77	0.372171	11	0.381	0.097	4.44212e-73	Pold2
Aqp3.2	3.36268e-77	0.315559	3	0.278	0.17	5.01343e-73	Aqp3
Irf2	4.71458e-77	0.413681	5	0.368	0.19	7.02897e-73	Irf2
Crtam	4.88605e-77	0.743565	9	0.262	0.061	7.28461e-73	Crtam
Ube2l6	6.3182e-77	0.285983	1	0.14	0.074	9.4198e-73	Ube2l6
Hist1h2bc	7.15939e-77	0.513972	7	0.106	0.021	1.06739e-72	Hist1h2bc
Gm11808.3	8.32781e-77	0.281692	4	0.626	0.501	1.24159e-72	Gm11808
Kctd12	8.68767e-77	0.298035	4	0.148	0.068	1.29525e-72	Kctd12
Bub3	1.53772e-76	0.580199	11	0.698	0.271	2.29258e-72	Bub3
Tmbim6.2	1.64566e-76	0.34091	5	0.853	0.706	2.45352e-72	Tmbim6
Trim12c	2.26823e-76	0.394179	5	0.26	0.115	3.38171e-72	Trim12c
Chaf1b	2.49234e-76	0.26632	11	0.176	0.027	3.71583e-72	Chaf1b
Fkbp2	2.53842e-76	0.352879	1	0.295	0.216	3.78453e-72	Fkbp2
Helz2	5.84598e-76	0.29439	5	0.143	0.045	8.71577e-72	Helz2
Odc1.1	6.58189e-76	0.445576	3	0.319	0.222	9.81294e-72	Odc1
Ppp1r11.1	1.51249e-75	0.374883	3	0.503	0.423	2.25497e-71	Ppp1r11
Emp1	1.79754e-75	0.302732	3	0.11	0.046	2.67996e-71	Emp1
Mcm4	1.98396e-75	0.393839	11	0.327	0.078	2.95788e-71	Mcm4
S100a6.7	3.09114e-75	0.726299	10	0.96	0.881	4.60858e-71	S100a6
Prelid2.2	3.6853e-75	0.345683	3	0.208	0.117	5.49441e-71	Prelid2
Crip1.2	4.47767e-75	0.27227	3	0.879	0.86	6.67575e-71	Crip1
1810058I24Rik	4.65429e-75	0.29728	1	0.443	0.378	6.93908e-71	1810058I24Rik
Tbrg1	6.67324e-75	0.40472	5	0.569	0.37	9.94913e-71	Tbrg1
Clcn3	7.75242e-75	0.391229	3	0.273	0.178	1.15581e-70	Clcn3
Tbc1d10c	8.84282e-75	0.264197	1	0.535	0.488	1.31838e-70	Tbc1d10c
Il18r1	2.11944e-74	0.322002	1	0.365	0.287	3.15987e-70	Il18r1
Ddx39	3.71811e-74	0.502401	11	0.729	0.28	5.54334e-70	Ddx39
St3gal6.2	3.9048e-74	0.306745	3	0.479	0.381	5.82167e-70	St3gal6
Irgm2	4.00158e-74	0.263057	5	0.114	0.032	5.96596e-70	Irgm2
Trim25	4.34868e-74	0.274331	5	0.133	0.041	6.48345e-70	Trim25
Psme2	5.69774e-74	0.360363	5	0.779	0.612	8.49476e-70	Psme2
Zfp36l2.1	6.51749e-74	0.333522	4	0.401	0.28	9.71693e-70	Zfp36l2
Mdfic	6.95326e-74	0.281255	1	0.196	0.121	1.03666e-69	Mdfic
Ifng.5	1.8416e-73	1.26538	7	0.366	0.177	2.74564e-69	Ifng
Fam111a.1	2.40358e-73	0.360875	11	0.445	0.125	3.5835e-69	Fam111a
Hist1h1b.1	2.57024e-73	0.352033	12	0.111	0.01	3.83198e-69	Hist1h1b
Ccnd3	3.85163e-73	0.287834	4	0.575	0.458	5.7424e-69	Ccnd3
Ppih	5.33248e-73	0.264125	11	0.28	0.06	7.9502e-69	Ppih
Akap13	6.20833e-73	0.349759	3	0.525	0.452	9.256e-69	Akap13
Pla2g16	5.62792e-72	0.400132	5	0.618	0.425	8.39066e-68	Pla2g16
Rora.4	6.84798e-72	0.523854	6	0.567	0.349	1.02097e-67	Rora
Gm2a.3	7.24992e-72	0.480522	6	0.431	0.23	1.08089e-67	Gm2a
Madd	7.3528e-72	0.371542	3	0.192	0.109	1.09623e-67	Madd
Apobec3.1	9.10856e-72	0.395549	5	0.65	0.452	1.358e-67	Apobec3
Slamf7.3	1.01575e-71	0.800913	9	0.317	0.088	1.51439e-67	Slamf7
Ddit4.1	1.91516e-71	0.724352	8	0.368	0.142	2.85532e-67	Ddit4
Arsb	3.39783e-71	0.259896	4	0.129	0.058	5.06582e-67	Arsb
Pde4b.1	3.64973e-71	0.319784	4	0.282	0.174	5.44138e-67	Pde4b
Mis18a	4.1356e-71	0.338039	11	0.395	0.106	6.16576e-67	Mis18a
Ubl4a	4.43069e-71	0.363446	11	0.47	0.139	6.60572e-67	Ubl4a
Tsc22d3.3	4.73437e-71	0.696766	7	0.581	0.371	7.05847e-67	Tsc22d3
Tmem176a.4	5.09913e-71	0.278429	6	0.854	0.537	7.60229e-67	Tmem176a
Rpsa.3	5.56339e-71	0.381635	9	1	0.983	8.29446e-67	Rpsa
Dot1l	5.57303e-71	0.286754	3	0.101	0.042	8.30883e-67	Dot1l
Anxa5	5.76035e-71	0.304456	1	0.37	0.298	8.5881e-67	Anxa5
Ier2.2	7.81445e-71	0.569417	7	0.733	0.55	1.16506e-66	Ier2
Sytl2	9.9839e-71	0.274063	4	0.139	0.065	1.4885e-66	Sytl2
Slamf1	1.20712e-70	0.455033	8	0.169	0.039	1.7997e-66	Slamf1
Zfp512	1.20815e-70	0.316937	4	0.192	0.103	1.80124e-66	Zfp512
Tor1aip2	2.04402e-70	0.363025	5	0.23	0.099	3.04743e-66	Tor1aip2
Selm	2.27338e-70	0.254445	3	0.11	0.046	3.38938e-66	Selm
Dnajb6	2.68304e-70	0.376562	3	0.5	0.432	4.00014e-66	Dnajb6
Entpd1	2.76315e-70	0.276178	12	0.134	0.015	4.11959e-66	Entpd1
Zc3h12a.1	3.27159e-70	0.364881	3	0.216	0.13	4.87762e-66	Zc3h12a
Nasp	3.78058e-70	0.391846	11	0.481	0.147	5.63646e-66	Nasp
Ssna1	4.24283e-70	0.30488	1	0.3	0.224	6.32564e-66	Ssna1
Hspa14	4.28134e-70	0.328461	11	0.451	0.13	6.38305e-66	Hspa14
Mrpl18	5.03951e-70	0.523035	11	0.695	0.276	7.5134e-66	Mrpl18
Ranbp1	7.56068e-70	0.666233	11	0.849	0.461	1.12722e-65	Ranbp1
Gm26532	1.25394e-69	0.34159	3	0.126	0.059	1.86951e-65	Gm26532
Snrpa	1.26887e-69	0.343349	11	0.447	0.13	1.89176e-65	Snrpa
Nfatc2ip	1.43641e-69	0.250212	11	0.239	0.048	2.14154e-65	Nfatc2ip
Rdm1	1.4792e-69	0.333419	11	0.318	0.077	2.20534e-65	Rdm1
Aida	2.20173e-69	0.352308	5	0.195	0.078	3.28256e-65	Aida
Nde1	3.60882e-69	0.332544	11	0.339	0.085	5.38039e-65	Nde1
Plp2.4	4.83775e-69	0.427885	11	0.605	0.209	7.2126e-65	Plp2
Ncor1	5.5943e-69	0.304191	1	0.409	0.342	8.34054e-65	Ncor1
Rnf7	6.55957e-69	0.377911	3	0.452	0.379	9.77966e-65	Rnf7
Icos.4	8.48227e-69	0.439482	6	0.748	0.552	1.26462e-64	Icos
Ostf1	8.67969e-69	0.306563	3	0.625	0.593	1.29405e-64	Ostf1
Fam26f	8.76568e-69	0.342209	5	0.174	0.066	1.30688e-64	Fam26f
Lgals1.6	1.02595e-68	0.670732	10	0.96	0.876	1.52959e-64	Lgals1
Rab4a	1.08873e-68	0.280819	4	0.155	0.075	1.62318e-64	Rab4a
2810474O19Rik	1.12639e-68	0.400757	5	0.459	0.273	1.67933e-64	2810474O19Rik
Ddx24	1.66136e-68	0.391129	5	0.576	0.386	2.47692e-64	Ddx24
Ttc39c	1.72137e-68	0.396536	8	0.133	0.026	2.56639e-64	Ttc39c
Uqcr10	1.73439e-68	0.254782	1	0.534	0.493	2.5858e-64	Uqcr10
Tsc22d4	2.71825e-68	0.314986	1	0.303	0.23	4.05263e-64	Tsc22d4
Exosc8	3.08023e-68	0.479021	11	0.58	0.203	4.59232e-64	Exosc8
Surf4	4.10019e-68	0.301064	1	0.265	0.19	6.11297e-64	Surf4
Mier1.1	5.84045e-68	0.387087	3	0.33	0.238	8.70752e-64	Mier1
Dapk2	6.71316e-68	0.504799	12	0.237	0.044	1.00086e-63	Dapk2
Igtp	7.6941e-68	0.321704	1	0.359	0.282	1.14711e-63	Igtp
Selt	1.17912e-67	0.307229	1	0.38	0.312	1.75795e-63	Selt
Atox1	1.27386e-67	0.279303	1	0.447	0.389	1.89919e-63	Atox1
Phgdh.1	1.6912e-67	0.405134	11	0.544	0.181	2.52141e-63	Phgdh
Dbf4	2.91444e-67	0.302121	11	0.273	0.061	4.34513e-63	Dbf4
Rps17.2	5.92999e-67	0.403154	9	0.988	0.964	8.84102e-63	Rps17
Rps8.3	6.75762e-67	0.345713	9	1	0.994	1.00749e-62	Rps8
Aprt	7.46414e-67	0.299104	1	0.441	0.387	1.11283e-62	Aprt
Rpl27-ps3.3	2.87876e-66	0.293285	4	0.533	0.423	4.29194e-62	Rpl27-ps3
Ccnb2.1	4.26685e-66	0.399453	12	0.128	0.014	6.36145e-62	Ccnb2
P2ry10.2	5.24346e-66	0.374841	4	0.354	0.246	7.81748e-62	P2ry10
Cytip.1	6.50405e-66	0.345594	3	0.482	0.412	9.69688e-62	Cytip
Mitd1	6.54361e-66	0.344117	5	0.308	0.154	9.75587e-62	Mitd1
mt-Co3.2	6.58824e-66	0.421395	10	1	0.998	9.82241e-62	mt-Co3
Padi2	1.12495e-65	0.277893	4	0.18	0.096	1.67719e-61	Padi2
Tex30	2.03832e-65	0.293519	11	0.35	0.092	3.03893e-61	Tex30
Bcl2l11.2	2.17522e-65	0.38623	4	0.239	0.147	3.24303e-61	Bcl2l11
Ubl3.1	3.29673e-65	0.369852	3	0.324	0.236	4.91509e-61	Ubl3
Usp25	4.35301e-65	0.32238	5	0.218	0.094	6.4899e-61	Usp25
Igf1r	7.19387e-65	0.280542	3	0.138	0.068	1.07253e-60	Igf1r
Clic4	8.28621e-65	0.270557	5	0.155	0.055	1.23539e-60	Clic4
Pbdc1	8.4817e-65	0.328222	11	0.465	0.143	1.26454e-60	Pbdc1
Eprs.3	9.02228e-65	0.722622	6	0.441	0.269	1.34513e-60	Eprs
Vmp1.1	9.25566e-65	0.660537	12	0.557	0.193	1.37993e-60	Vmp1
Rrad.1	1.08837e-64	0.730065	3	0.273	0.188	1.62266e-60	Rrad
Eif1ad	1.3334e-64	0.289672	11	0.361	0.097	1.98796e-60	Eif1ad
2810417H13Rik.1	1.92266e-64	0.783965	12	0.187	0.03	2.86649e-60	2810417H13Rik
Smc6	1.9926e-64	0.459242	11	0.655	0.254	2.97077e-60	Smc6
Ly6e.2	2.54237e-64	0.259502	5	0.986	0.942	3.79042e-60	Ly6e
Rps19.3	4.40255e-64	0.367943	9	1	1	6.56375e-60	Rps19
Klrc1.3	5.19002e-64	0.400531	4	0.285	0.183	7.7378e-60	Klrc1
Calm2	6.0188e-64	0.651249	11	0.919	0.66	8.97343e-60	Calm2
Sell.5	1.12872e-63	0.782935	9	0.444	0.17	1.68281e-59	Sell
Lef1.5	1.21444e-63	0.831614	9	0.431	0.163	1.81061e-59	Lef1
Snrpe	1.97568e-63	0.565941	11	0.883	0.541	2.94554e-59	Snrpe
Uba7	2.10538e-63	0.302227	5	0.205	0.087	3.13892e-59	Uba7
Bckdk	2.43036e-63	0.293491	11	0.341	0.09	3.62343e-59	Bckdk
H1f0	2.45726e-63	0.265156	1	0.162	0.097	3.66353e-59	H1f0
Tdp2	3.34209e-63	0.281807	11	0.341	0.09	4.98272e-59	Tdp2
Tspo.3	3.99489e-63	0.296029	5	0.933	0.853	5.95599e-59	Tspo
Fam83a.3	5.46876e-63	0.393722	6	0.232	0.093	8.15338e-59	Fam83a
Nudt21	9.92621e-63	0.493209	11	0.731	0.31	1.4799e-58	Nudt21
Acat1	1.01782e-62	0.306915	1	0.284	0.215	1.51747e-58	Acat1
Cd28.3	1.24992e-62	0.632681	7	0.523	0.328	1.8635e-58	Cd28
Lsm3	1.32085e-62	0.429251	11	0.621	0.233	1.96925e-58	Lsm3
Smc3	1.66836e-62	0.382763	11	0.603	0.216	2.48736e-58	Smc3
Prkch.3	1.68212e-62	0.678545	12	0.496	0.166	2.50787e-58	Prkch
Dusp2.1	2.03278e-62	0.28645	4	0.148	0.075	3.03067e-58	Dusp2
Acot9	3.58084e-62	0.293176	1	0.2	0.133	5.33868e-58	Acot9
Erh	4.77924e-62	0.56536	11	0.878	0.521	7.12537e-58	Erh
Etnk1	4.86606e-62	0.317191	5	0.211	0.091	7.25481e-58	Etnk1
Rps27a.2	5.27889e-62	0.307148	9	1	0.998	7.8703e-58	Rps27a
Rbmxl1	6.43956e-62	0.353152	11	0.458	0.145	9.60075e-58	Rbmxl1
Sepw1.3	6.55111e-62	0.320886	5	0.866	0.756	9.76705e-58	Sepw1
Smc4.5	9.1588e-62	0.828566	9	0.546	0.25	1.36548e-57	Smc4
B4galt1	9.67734e-62	0.309101	4	0.266	0.169	1.44279e-57	B4galt1
Rnf125.2	1.83115e-61	0.304713	4	0.302	0.201	2.73006e-57	Rnf125
Rps6.3	2.06741e-61	0.323064	9	1	0.997	3.0823e-57	Rps6
S100a10.5	2.6674e-61	0.590965	10	0.939	0.928	3.97683e-57	S100a10
Ctsd	2.95732e-61	0.264949	4	0.606	0.51	4.40906e-57	Ctsd
Got1.1	3.38244e-61	0.418136	3	0.222	0.142	5.04288e-57	Got1
Cdca7	3.62516e-61	0.255688	11	0.158	0.026	5.40475e-57	Cdca7
Ncor1.2	3.95825e-61	0.309201	3	0.429	0.347	5.90136e-57	Ncor1
Rpl8.2	4.0083e-61	0.327535	9	1	0.992	5.97598e-57	Rpl8
Stmn1.1	4.04424e-61	0.958498	12	0.301	0.073	6.02955e-57	Stmn1
mt-Co1	4.98333e-61	0.399473	10	0.998	0.998	7.42964e-57	mt-Co1
Rfc2	6.80389e-61	0.411945	11	0.549	0.194	1.01439e-56	Rfc2
Tnfrsf25.3	1.03093e-60	0.415447	6	0.313	0.148	1.53701e-56	Tnfrsf25
Pde4b	1.61936e-60	0.3703	3	0.259	0.175	2.4143e-56	Pde4b
Hif1a.1	1.78259e-60	0.360817	3	0.258	0.174	2.65766e-56	Hif1a
Hspa1a.2	2.2626e-60	0.288938	4	0.568	0.457	3.37332e-56	Hspa1a
Gm26532.1	2.53084e-60	0.403772	7	0.189	0.065	3.77323e-56	Gm26532
Rfc1	2.89501e-60	0.2913	11	0.341	0.093	4.31617e-56	Rfc1
Txk.3	2.91968e-60	0.275626	4	0.416	0.306	4.35295e-56	Txk
Keap1	3.5068e-60	0.328551	5	0.238	0.111	5.22829e-56	Keap1
Ctsd.4	4.32558e-60	0.71986	12	0.858	0.519	6.449e-56	Ctsd
Spn	6.7409e-60	0.298531	1	0.251	0.182	1.005e-55	Spn
Impdh2.3	1.02442e-59	0.47605	11	0.695	0.298	1.52731e-55	Impdh2
Tex264	1.05758e-59	0.290917	1	0.228	0.16	1.57674e-55	Tex264
Pvr	1.35598e-59	0.250261	4	0.134	0.066	2.02164e-55	Pvr
mt-Atp6	2.59058e-59	0.366614	10	1	0.999	3.8623e-55	mt-Atp6
Cbx1	3.42993e-59	0.365811	11	0.567	0.201	5.11368e-55	Cbx1
Eno1	3.48566e-59	0.262624	1	0.503	0.461	5.19677e-55	Eno1
mt-Nd2	3.77646e-59	0.355841	6	0.791	0.668	5.63033e-55	mt-Nd2
Ctss.1	4.34348e-59	0.355647	5	0.589	0.412	6.4757e-55	Ctss
Arl6ip1.3	5.07594e-59	0.323593	5	0.844	0.72	7.56771e-55	Arl6ip1
Clk1.2	5.93727e-59	0.260263	4	0.526	0.413	8.85187e-55	Clk1
Syt11	1.05396e-58	0.377628	8	0.163	0.041	1.57135e-54	Syt11
Osbpl3	1.26243e-58	0.267678	1	0.176	0.113	1.88216e-54	Osbpl3
Myeov2	1.36438e-58	0.277244	1	0.421	0.366	2.03415e-54	Myeov2
Pou2f2	1.41383e-58	0.41984	8	0.167	0.043	2.10788e-54	Pou2f2
Smpdl3a.2	1.50062e-58	0.26127	3	0.539	0.466	2.23727e-54	Smpdl3a
Itga4.3	1.85123e-58	0.613887	12	0.398	0.118	2.75999e-54	Itga4
Uchl5	2.79685e-58	0.362341	11	0.438	0.14	4.16982e-54	Uchl5
Cd69.3	2.93091e-58	0.604449	7	0.654	0.471	4.36969e-54	Cd69
Tor1aip1	3.12843e-58	0.285089	1	0.343	0.277	4.66418e-54	Tor1aip1
Sae1	4.2006e-58	0.367137	11	0.47	0.157	6.26268e-54	Sae1
Sp140	6.49317e-58	0.311225	5	0.207	0.093	9.68067e-54	Sp140
Crmp1.2	7.06685e-58	0.26859	3	0.15	0.08	1.0536e-53	Crmp1
Cd86.1	9.77211e-58	0.438427	12	0.198	0.036	1.45692e-53	Cd86
mt-Nd1	1.19278e-57	0.472977	10	0.982	0.984	1.77832e-53	mt-Nd1
Pdrg1	1.28664e-57	0.300413	1	0.323	0.262	1.91825e-53	Pdrg1
Mgat5	1.5562e-57	0.263599	1	0.153	0.094	2.32014e-53	Mgat5
Fchsd2	1.57064e-57	0.289588	5	0.206	0.09	2.34166e-53	Fchsd2
Fosl2.2	2.04631e-57	0.279758	4	0.48	0.367	3.05084e-53	Fosl2
Slc25a5.1	2.19261e-57	0.439294	11	0.962	0.837	3.26897e-53	Slc25a5
Klf2.2	3.57241e-57	0.323119	4	0.204	0.121	5.32611e-53	Klf2
Srsf7	3.87758e-57	0.485444	11	0.774	0.364	5.78108e-53	Srsf7
Slc16a6.1	3.88012e-57	0.355892	3	0.217	0.139	5.78486e-53	Slc16a6
Eri1	4.00656e-57	0.34537	11	0.325	0.091	5.97338e-53	Eri1
Wls	4.33069e-57	0.275445	1	0.235	0.167	6.45663e-53	Wls
Gltp	4.68681e-57	0.454814	11	0.677	0.284	6.98756e-53	Gltp
Sdc4.1	4.88372e-57	0.450074	8	0.204	0.06	7.28114e-53	Sdc4
Gapdh	6.80945e-57	0.563398	11	0.844	0.475	1.01522e-52	Gapdh
Psap.3	8.17317e-57	0.352636	6	0.746	0.572	1.21854e-52	Psap
Srsf3	1.01858e-56	0.541473	11	0.883	0.547	1.5186e-52	Srsf3
Srgn.2	1.21555e-56	0.459923	8	0.942	0.894	1.81226e-52	Srgn
Tk1.1	1.25651e-56	0.387785	12	0.164	0.026	1.87333e-52	Tk1
Nr3c1	1.48099e-56	0.359892	3	0.303	0.222	2.20801e-52	Nr3c1
Fosb.1	1.58076e-56	0.46568	3	0.313	0.234	2.35676e-52	Fosb
Pmaip1	1.98205e-56	0.398049	7	0.119	0.032	2.95504e-52	Pmaip1
Itm2c	2.03031e-56	0.599066	8	0.605	0.358	3.02699e-52	Itm2c
Cd84	2.41834e-56	0.299645	1	0.306	0.241	3.6055e-52	Cd84
Ildr1	2.85372e-56	0.26722	12	0.117	0.014	4.25461e-52	Ildr1
Tmem109	3.06281e-56	0.349287	11	0.424	0.136	4.56634e-52	Tmem109
Gimap4.7	3.23287e-56	0.601741	12	0.922	0.535	4.81989e-52	Gimap4
Pglyrp1.3	3.29833e-56	0.280425	4	0.291	0.196	4.91748e-52	Pglyrp1
AW112010.4	4.76248e-56	0.493583	8	0.982	0.935	7.10039e-52	AW112010
Rpl10a.3	5.13603e-56	0.352619	9	0.988	0.971	7.65731e-52	Rpl10a
Psme2b	5.34164e-56	0.325852	5	0.376	0.218	7.96385e-52	Psme2b
Mrpl51	5.36346e-56	0.306331	11	0.497	0.169	7.99639e-52	Mrpl51
Paics	5.46113e-56	0.333637	11	0.431	0.14	8.142e-52	Paics
Fryl.1	6.62805e-56	0.336144	3	0.231	0.152	9.88176e-52	Fryl
Arf4.1	7.86746e-56	0.352782	3	0.521	0.471	1.17296e-51	Arf4
Shisa5.3	9.77684e-56	0.348998	8	0.986	0.951	1.45763e-51	Shisa5
Dynll2	9.84221e-56	0.333253	11	0.436	0.14	1.46737e-51	Dynll2
Pa2g4.1	1.06776e-55	0.41173	11	0.621	0.246	1.59192e-51	Pa2g4
Cdk6.2	1.14591e-55	0.541229	12	0.348	0.096	1.70843e-51	Cdk6
Lsm5	1.48708e-55	0.519236	11	0.856	0.458	2.21709e-51	Lsm5
Casp8	2.09489e-55	0.338663	5	0.296	0.157	3.12327e-51	Casp8
Swap70	2.17358e-55	0.3228	8	0.108	0.021	3.24059e-51	Swap70
Impa1	2.26859e-55	0.291636	1	0.275	0.211	3.38224e-51	Impa1
Abi3	2.37645e-55	0.26882	1	0.216	0.151	3.54305e-51	Abi3
Rps15a.2	2.51212e-55	0.279384	9	1	0.999	3.74532e-51	Rps15a
Adgrg5	2.81452e-55	0.293794	1	0.237	0.173	4.19616e-51	Adgrg5
Cacybp	3.25785e-55	0.52173	7	0.47	0.289	4.85714e-51	Cacybp
Banf1	3.82619e-55	0.438457	11	0.648	0.271	5.70447e-51	Banf1
Meaf6	4.56401e-55	0.253534	11	0.284	0.074	6.80448e-51	Meaf6
Gna15	6.05904e-55	0.327197	3	0.218	0.14	9.03343e-51	Gna15
Laptm4b	7.2765e-55	0.305166	6	0.139	0.045	1.08485e-50	Laptm4b
Cep57	8.99996e-55	0.263371	11	0.37	0.11	1.3418e-50	Cep57
Gtf2i	1.54654e-54	0.683235	9	0.312	0.101	2.30573e-50	Gtf2i
Lamtor4	1.61718e-54	0.295781	1	0.338	0.279	2.41106e-50	Lamtor4
Rarg.3	1.73878e-54	0.387566	6	0.246	0.109	2.59235e-50	Rarg
Apoe	1.82932e-54	0.269721	3	0.159	0.09	2.72734e-50	Apoe
Rpa1	3.01408e-54	0.267032	11	0.404	0.126	4.4937e-50	Rpa1
Klre1.3	3.09151e-54	0.277954	4	0.313	0.211	4.60914e-50	Klre1
F2r.2	3.6417e-54	0.298194	3	0.369	0.28	5.42941e-50	F2r
Cdkn2c	8.42158e-54	0.251683	11	0.257	0.064	1.25557e-49	Cdkn2c
Actg1.4	9.35906e-54	0.41155	11	0.993	0.981	1.39534e-49	Actg1
Itgae.1	1.17784e-53	0.256248	3	0.145	0.079	1.75604e-49	Itgae
Ddit3	2.91667e-53	0.569463	7	0.29	0.139	4.34846e-49	Ddit3
Cst3.2	3.08581e-53	0.252762	3	0.558	0.5	4.60064e-49	Cst3
Grn	4.75034e-53	0.277883	5	0.182	0.078	7.08228e-49	Grn
Arl5c.3	4.86007e-53	0.627611	6	0.264	0.13	7.24587e-49	Arl5c
Cwc25.4	7.42855e-53	0.679854	6	0.291	0.15	1.10752e-48	Cwc25
Kcnk1.3	7.72258e-53	0.414082	6	0.229	0.1	1.15136e-48	Kcnk1
Commd1	1.06886e-52	0.302562	11	0.474	0.163	1.59356e-48	Commd1
Igf1r.1	1.50251e-52	0.345141	6	0.189	0.074	2.24009e-48	Igf1r
mt-Co2	1.58364e-52	0.435785	10	0.989	0.981	2.36105e-48	mt-Co2
P2ry10.1	2.01489e-52	0.328053	3	0.33	0.248	3.00399e-48	P2ry10
Mif4gd	2.02621e-52	0.263502	1	0.258	0.192	3.02088e-48	Mif4gd
Gm7808.3	2.49128e-52	0.29169	4	0.318	0.228	3.71425e-48	Gm7808
Fam129a.2	2.64887e-52	0.298358	3	0.206	0.13	3.94919e-48	Fam129a
Btg1.3	3.71895e-52	0.501717	7	0.737	0.598	5.54458e-48	Btg1
Fkbp1a.2	3.8226e-52	0.257855	3	0.523	0.464	5.69912e-48	Fkbp1a
Prdx1	3.9753e-52	0.51816	11	0.944	0.667	5.92677e-48	Prdx1
Rps20.4	4.16309e-52	0.33851	9	0.998	0.985	6.20675e-48	Rps20
Pold3	6.49539e-52	0.256353	11	0.23	0.055	9.68398e-48	Pold3
Ywhah	7.46366e-52	0.503431	11	0.777	0.378	1.11276e-47	Ywhah
Nfkbid.2	7.61361e-52	0.507313	7	0.408	0.229	1.13511e-47	Nfkbid
Nr4a2.7	1.05004e-51	0.747604	12	0.412	0.138	1.56551e-47	Nr4a2
Eef1g.2	1.1396e-51	0.437934	9	0.938	0.859	1.69904e-47	Eef1g
Magoh	1.28552e-51	0.426353	11	0.72	0.319	1.91659e-47	Magoh
Lgals8	1.4908e-51	0.278646	5	0.183	0.08	2.22263e-47	Lgals8
Fam111a	1.51023e-51	0.313432	5	0.243	0.122	2.2516e-47	Fam111a
Izumo1r.1	1.83225e-51	0.42742	9	0.2	0.049	2.73171e-47	Izumo1r
Nt5c3b	1.99661e-51	0.321672	11	0.418	0.138	2.97675e-47	Nt5c3b
P4hb	2.18698e-51	0.268782	11	0.445	0.149	3.26057e-47	P4hb
Fosb.2	3.11419e-51	0.517284	7	0.418	0.24	4.64295e-47	Fosb
Fam129a	3.26694e-51	0.250229	1	0.186	0.125	4.87069e-47	Fam129a
Rps3.2	3.61696e-51	0.270497	9	1	0.997	5.39253e-47	Rps3
Hnrnpu	3.64071e-51	0.396919	11	0.607	0.246	5.42794e-47	Hnrnpu
Actg1.5	3.67527e-51	0.475262	12	0.994	0.981	5.47946e-47	Actg1
Il10ra	3.78137e-51	0.368971	12	0.156	0.026	5.63764e-47	Il10ra
Ncf1	4.13905e-51	0.263255	12	0.12	0.016	6.17091e-47	Ncf1
Wbp1.2	5.44702e-51	0.306251	3	0.259	0.179	8.12095e-47	Wbp1
Cdk11b.1	6.60752e-51	0.774138	6	0.429	0.284	9.85116e-47	Cdk11b
Cd72.2	7.19266e-51	0.317142	3	0.309	0.231	1.07235e-46	Cd72
Ccl4	8.11843e-51	1.14404	7	0.183	0.07	1.21038e-46	Ccl4
Fyb.2	8.51672e-51	0.466359	8	0.738	0.508	1.26976e-46	Fyb
Cdk4	1.07549e-50	0.391029	11	0.605	0.243	1.60344e-46	Cdk4
Trim34a	1.17252e-50	0.269785	5	0.157	0.065	1.74811e-46	Trim34a
Ap3s1	1.59976e-50	0.270234	1	0.292	0.229	2.38508e-46	Ap3s1
Tnfrsf9.7	1.74486e-50	0.596699	12	0.387	0.123	2.60142e-46	Tnfrsf9
Ehd4.1	1.8898e-50	0.416338	12	0.248	0.058	2.81751e-46	Ehd4
Rpl18.2	2.13721e-50	0.274626	9	1	0.994	3.18637e-46	Rpl18
Cisd1	2.23779e-50	0.287928	11	0.377	0.12	3.33632e-46	Cisd1
Il4ra.1	3.29045e-50	0.301687	4	0.282	0.195	4.90573e-46	Il4ra
Hist1h1d.1	3.7297e-50	0.320439	12	0.162	0.028	5.56061e-46	Hist1h1d
Dpy30	5.29015e-50	0.372453	11	0.578	0.228	7.88709e-46	Dpy30
Rps27l	5.30015e-50	0.396851	11	0.704	0.304	7.902e-46	Rps27l
Adk	6.22937e-50	0.336351	9	0.131	0.024	9.28736e-46	Adk
Tcf7.4	8.10167e-50	0.685842	9	0.496	0.228	1.20788e-45	Tcf7
Rps16.2	8.77695e-50	0.266964	9	1	0.999	1.30855e-45	Rps16
Ahnak	1.11362e-49	0.256285	1	0.429	0.382	1.66029e-45	Ahnak
Sdcbp2	1.16891e-49	0.414924	8	0.195	0.061	1.74272e-45	Sdcbp2
Slco3a1.1	1.19321e-49	0.333518	5	0.312	0.174	1.77896e-45	Slco3a1
Anapc11	1.44136e-49	0.368214	11	0.632	0.26	2.14893e-45	Anapc11
Zfp36l1.2	1.62824e-49	0.482563	6	0.61	0.466	2.42754e-45	Zfp36l1
Rpl7.1	2.25227e-49	0.281422	9	0.996	0.986	3.35791e-45	Rpl7
Parp1	2.31977e-49	0.256377	1	0.163	0.107	3.45855e-45	Parp1
Evl.1	2.93035e-49	0.327168	5	0.701	0.545	4.36886e-45	Evl
Pgm2l1	3.37752e-49	0.260244	3	0.112	0.057	5.03555e-45	Pgm2l1
Tceb3	3.62315e-49	0.261118	1	0.19	0.132	5.40175e-45	Tceb3
Trim26	3.63598e-49	0.309793	5	0.266	0.14	5.42089e-45	Trim26
Vim.3	3.79191e-49	0.445684	11	0.971	0.727	5.65336e-45	Vim
Serpina3g.3	3.98236e-49	0.418041	5	0.424	0.274	5.9373e-45	Serpina3g
Nsmce1	7.71752e-49	0.327451	11	0.494	0.182	1.15061e-44	Nsmce1
Serpina3f	8.53832e-49	0.267809	5	0.121	0.044	1.27298e-44	Serpina3f
Arf5	9.40958e-49	0.276329	1	0.448	0.42	1.40287e-44	Arf5
Gimap7.4	9.82216e-49	0.582104	8	0.427	0.215	1.46439e-44	Gimap7
Elof1	1.05851e-48	0.257178	11	0.436	0.148	1.57813e-44	Elof1
Rps4x.2	1.11178e-48	0.279116	9	1	0.998	1.65755e-44	Rps4x
Zfp36l2.2	2.20464e-48	0.470928	7	0.473	0.29	3.2869e-44	Zfp36l2
Myc.1	2.24898e-48	0.510824	7	0.198	0.08	3.353e-44	Myc
Ctss.2	2.32394e-48	0.546488	8	0.644	0.417	3.46477e-44	Ctss
Lsm6	2.52844e-48	0.350156	11	0.655	0.273	3.76965e-44	Lsm6
Svbp	2.58288e-48	0.318123	5	0.362	0.216	3.85081e-44	Svbp
Tpm4.1	3.69776e-48	0.269125	4	0.517	0.425	5.51298e-44	Tpm4
Rgs1.5	4.37268e-48	0.789922	7	0.769	0.662	6.51923e-44	Rgs1
Eomes.1	5.26827e-48	0.418487	12	0.195	0.04	7.85446e-44	Eomes
S100a4.4	5.86001e-48	0.267806	6	0.779	0.553	8.7367e-44	S100a4
Ssrp1	6.33265e-48	0.472561	11	0.767	0.387	9.44135e-44	Ssrp1
Sdc4	9.48381e-48	0.261599	3	0.109	0.055	1.41394e-43	Sdc4
Rgs16	1.03758e-47	0.373418	8	0.124	0.03	1.54693e-43	Rgs16
Cd9.2	1.08715e-47	0.591834	9	0.308	0.108	1.62083e-43	Cd9
Arl6ip6	1.12374e-47	0.277174	11	0.341	0.106	1.67539e-43	Arl6ip6
Thoc7	1.25472e-47	0.303382	11	0.542	0.206	1.87066e-43	Thoc7
Gadd45a	1.34153e-47	0.397407	7	0.183	0.07	2.00009e-43	Gadd45a
Gata3.1	1.57284e-47	0.280411	4	0.284	0.194	2.34495e-43	Gata3
Slmo2	2.29083e-47	0.308294	11	0.413	0.142	3.4154e-43	Slmo2
Ripk3	5.13491e-47	0.278911	11	0.314	0.095	7.65564e-43	Ripk3
Selt.2	5.47961e-47	0.304146	3	0.389	0.32	8.16955e-43	Selt
Rel.1	5.58191e-47	0.34396	3	0.224	0.154	8.32207e-43	Rel
Per1	8.08078e-47	0.280569	3	0.127	0.071	1.20476e-42	Per1
Cdk11b	8.55878e-47	0.408464	3	0.346	0.281	1.27603e-42	Cdk11b
Atp2b1	8.60274e-47	0.267211	1	0.356	0.3	1.28258e-42	Atp2b1
1810037I17Rik.1	8.95582e-47	0.486766	11	0.826	0.461	1.33522e-42	1810037I17Rik
Qpct.1	1.08739e-46	0.285854	3	0.213	0.14	1.62119e-42	Qpct
Sdf2l1.3	1.23376e-46	0.271421	11	0.549	0.211	1.83941e-42	Sdf2l1
Ppp1r15a.3	1.26564e-46	0.464394	7	0.619	0.441	1.88694e-42	Ppp1r15a
Clic1.5	1.34627e-46	0.382068	11	0.986	0.848	2.00715e-42	Clic1
Gzma	1.4596e-46	1.90669	12	0.15	0.027	2.17611e-42	Gzma
Hn1	2.21845e-46	0.520737	11	0.867	0.597	3.30748e-42	Hn1
Itk.2	2.4361e-46	0.278096	4	0.432	0.341	3.63198e-42	Itk
Ddx3y	2.82671e-46	0.335147	3	0.258	0.187	4.21435e-42	Ddx3y
Neat1.1	3.77007e-46	0.546296	7	0.467	0.298	5.62079e-42	Neat1
Cish.1	4.36981e-46	0.312689	3	0.304	0.229	6.51496e-42	Cish
Comt	4.61447e-46	0.26858	1	0.269	0.212	6.87971e-42	Comt
Tap2	5.4397e-46	0.306002	5	0.484	0.324	8.11006e-42	Tap2
Sh2d2a	6.35226e-46	0.669223	12	0.677	0.351	9.47058e-42	Sh2d2a
Cdt1	7.1106e-46	0.250959	11	0.282	0.082	1.06012e-41	Cdt1
Nans	7.21502e-46	0.296874	11	0.535	0.206	1.07569e-41	Nans
Zfp36.1	7.97126e-46	0.289158	4	0.417	0.323	1.18844e-41	Zfp36
Vdac1	8.0646e-46	0.297656	11	0.492	0.184	1.20235e-41	Vdac1
Hnrnpa2b1	8.28114e-46	0.421274	11	0.95	0.719	1.23463e-41	Hnrnpa2b1
Hdgf	9.25648e-46	0.251866	11	0.463	0.165	1.38005e-41	Hdgf
Efhd2.3	1.29831e-45	0.258956	4	0.307	0.221	1.93565e-41	Efhd2
Ltb.1	1.46541e-45	0.372894	6	0.881	0.814	2.18478e-41	Ltb
Samsn1.3	1.89565e-45	0.269932	4	0.383	0.287	2.82623e-41	Samsn1
Tagln2.5	2.22708e-45	0.433587	11	0.966	0.811	3.32035e-41	Tagln2
Map2k1	2.81824e-45	0.266919	5	0.243	0.127	4.20171e-41	Map2k1
Rpl4.1	3.14731e-45	0.259105	9	0.992	0.991	4.69233e-41	Rpl4
March2	3.24076e-45	0.269168	1	0.244	0.187	4.83165e-41	March2
Eif1ax	3.52291e-45	0.350518	11	0.591	0.243	5.25231e-41	Eif1ax
Gm8797	4.19008e-45	0.464726	7	0.333	0.182	6.24699e-41	Gm8797
Uba2	5.77388e-45	0.251098	11	0.451	0.162	8.60828e-41	Uba2
Ube2c.1	6.63301e-45	0.381998	12	0.109	0.015	9.88915e-41	Ube2c
Nudt5	7.56711e-45	0.293108	11	0.343	0.111	1.12818e-40	Nudt5
Rbm43	7.62133e-45	0.265529	5	0.152	0.066	1.13626e-40	Rbm43
Tap1.1	1.24473e-44	0.531326	8	0.524	0.306	1.85577e-40	Tap1
Stx11	1.33992e-44	0.289309	3	0.128	0.073	1.99768e-40	Stx11
Hist1h1e.1	1.44098e-44	0.513585	12	0.368	0.12	2.14836e-40	Hist1h1e
Ndfip1	1.44299e-44	0.27501	4	0.335	0.25	2.15135e-40	Ndfip1
1810058I24Rik.3	1.45448e-44	0.408126	6	0.54	0.389	2.16848e-40	1810058I24Rik
Bcl2a1b.3	1.66362e-44	0.263095	4	0.581	0.49	2.4803e-40	Bcl2a1b
Raly	2.07511e-44	0.387259	11	0.702	0.319	3.09379e-40	Raly
Gm42418.4	3.08013e-44	0.847222	10	0.72	0.545	4.59216e-40	Gm42418
Gypc	3.26261e-44	0.251892	5	0.11	0.041	4.86423e-40	Gypc
Asap1	3.31674e-44	0.252931	9	0.143	0.031	4.94493e-40	Asap1
Cd27.4	3.80223e-44	0.624934	9	0.508	0.246	5.66875e-40	Cd27
Cd52.3	3.8204e-44	0.373028	10	0.991	0.983	5.69583e-40	Cd52
Pglyrp1.7	3.98801e-44	0.62993	12	0.504	0.205	5.94572e-40	Pglyrp1
Npm1.2	6.95246e-44	0.606042	9	0.903	0.849	1.03654e-39	Npm1
Cbx3	8.26117e-44	0.423414	11	0.479	0.188	1.23166e-39	Cbx3
Ubash3b	8.56317e-44	0.361064	12	0.259	0.067	1.27668e-39	Ubash3b
Hprt	9.47471e-44	0.43048	11	0.797	0.415	1.41258e-39	Hprt
Calm3.2	1.2047e-43	0.402289	11	0.783	0.393	1.79609e-39	Calm3
Ssna1.3	1.20735e-43	0.274845	11	0.594	0.239	1.80003e-39	Ssna1
Ngfrap1	1.26388e-43	0.352495	11	0.567	0.233	1.88432e-39	Ngfrap1
Sypl	2.00817e-43	0.36845	8	0.173	0.055	2.99398e-39	Sypl
Rabepk	2.50311e-43	0.267603	5	0.189	0.091	3.73188e-39	Rabepk
Elf1	2.94595e-43	0.303319	5	0.645	0.486	4.39211e-39	Elf1
Avl9	3.2731e-43	0.264633	4	0.318	0.233	4.87986e-39	Avl9
Nubp1	7.56955e-43	0.262243	11	0.481	0.182	1.12854e-38	Nubp1
Dnajb4	1.00725e-42	0.39859	7	0.216	0.096	1.5017e-38	Dnajb4
Bspry	1.14566e-42	0.310567	12	0.187	0.04	1.70806e-38	Bspry
Irf1.1	1.52577e-42	0.255595	4	0.335	0.25	2.27477e-38	Irf1
Tyms.1	1.71526e-42	0.389814	12	0.214	0.051	2.55728e-38	Tyms
mt-Cytb.1	1.82166e-42	0.429549	10	0.966	0.963	2.71591e-38	mt-Cytb
Prelid1	1.88792e-42	0.378416	11	0.756	0.366	2.81471e-38	Prelid1
Gzmb.5	2.68629e-42	0.52786	8	0.563	0.324	4.00499e-38	Gzmb
2310001H17Rik.1	2.82597e-42	0.509903	9	0.286	0.1	4.21325e-38	2310001H17Rik
Zfp622.1	2.84871e-42	0.259968	4	0.205	0.135	4.24714e-38	Zfp622
Iigp1.1	2.94504e-42	0.547144	8	0.213	0.078	4.39077e-38	Iigp1
Klrk1.4	3.37678e-42	0.477022	7	0.725	0.579	5.03444e-38	Klrk1
Map3k8.1	4.26499e-42	0.287503	4	0.239	0.162	6.35867e-38	Map3k8
Ilf2	4.60265e-42	0.270949	11	0.546	0.219	6.86209e-38	Ilf2
Acot7.1	5.36374e-42	0.321289	11	0.589	0.247	7.9968e-38	Acot7
Traf1.2	5.46009e-42	0.255963	3	0.528	0.467	8.14045e-38	Traf1
Snrpa1	8.37848e-42	0.276238	11	0.501	0.196	1.24915e-37	Snrpa1
Hist1h2al.1	1.02569e-41	0.447485	12	0.145	0.027	1.52921e-37	Hist1h2al
Tmem256	1.036e-41	0.262057	1	0.312	0.26	1.54458e-37	Tmem256
Peli1.4	1.03763e-41	0.475931	8	0.407	0.212	1.547e-37	Peli1
H3f3a	1.13795e-41	0.356535	11	0.968	0.839	1.69656e-37	H3f3a
Nfkbia.3	1.49122e-41	0.388143	7	0.88	0.736	2.22326e-37	Nfkbia
Eif4a3	1.66895e-41	0.270835	11	0.56	0.225	2.48824e-37	Eif4a3
Rgs10.2	1.67498e-41	0.528744	8	0.458	0.254	2.49723e-37	Rgs10
Clk1.1	1.98828e-41	0.263967	3	0.473	0.42	2.96433e-37	Clk1
Chst12	2.57936e-41	0.405637	12	0.29	0.084	3.84556e-37	Chst12
Cd27.3	2.66262e-41	0.497979	8	0.448	0.245	3.96971e-37	Cd27
Nudc	3.42486e-41	0.348955	11	0.65	0.292	5.10613e-37	Nudc
Pou2f2.1	3.64264e-41	0.459759	9	0.171	0.044	5.43081e-37	Pou2f2
Cib1	3.64306e-41	0.26296	1	0.272	0.221	5.43143e-37	Cib1
Rbbp4	3.74639e-41	0.40279	11	0.688	0.335	5.5855e-37	Rbbp4
Mpp1	3.76432e-41	0.406801	9	0.206	0.06	5.61223e-37	Mpp1
Ubald2.1	6.91504e-41	0.319123	3	0.402	0.348	1.03096e-36	Ubald2
Bpnt1.1	8.22517e-41	0.413143	6	0.175	0.078	1.22629e-36	Bpnt1
Hspb11	8.37602e-41	0.288351	12	0.22	0.054	1.24878e-36	Hspb11
Arl6ip1.5	8.94424e-41	0.615685	11	0.941	0.724	1.3335e-36	Arl6ip1
Pon2	9.00319e-41	0.252005	1	0.23	0.176	1.34229e-36	Pon2
S100a10.3	9.17941e-41	0.347321	8	0.978	0.927	1.36856e-36	S100a10
Dut.1	9.7624e-41	0.64068	12	0.401	0.152	1.45548e-36	Dut
Max	1.19796e-40	0.303637	5	0.36	0.226	1.78604e-36	Max
Lbr	1.42777e-40	0.300456	11	0.558	0.227	2.12866e-36	Lbr
Arl5b	1.71108e-40	0.259366	3	0.124	0.071	2.55105e-36	Arl5b
Ass1	1.71382e-40	0.412207	8	0.217	0.081	2.55513e-36	Ass1
Psmb9.5	2.05594e-40	0.390861	11	0.797	0.427	3.0652e-36	Psmb9
Cntrl	2.32957e-40	0.250269	11	0.429	0.16	3.47315e-36	Cntrl
Pfn1.1	2.59117e-40	0.363226	10	0.996	0.989	3.86317e-36	Pfn1
Anapc13	3.11236e-40	0.270787	1	0.29	0.239	4.64021e-36	Anapc13
Actg1.2	3.14948e-40	0.428636	8	0.989	0.981	4.69556e-36	Actg1
Hsp90b1.3	3.45505e-40	0.440201	11	0.826	0.443	5.15113e-36	Hsp90b1
Tmem192	3.47109e-40	0.264144	5	0.237	0.128	5.17505e-36	Tmem192
Fundc2	4.21507e-40	0.322599	11	0.677	0.308	6.28424e-36	Fundc2
0610007P14Rik	4.60193e-40	0.27229	11	0.458	0.176	6.86101e-36	0610007P14Rik
Psmd13	4.70178e-40	0.253454	11	0.549	0.223	7.00988e-36	Psmd13
Osbpl3.2	5.1562e-40	0.270467	3	0.183	0.12	7.68737e-36	Osbpl3
Atf4.3	5.27248e-40	0.403891	7	0.537	0.375	7.86074e-36	Atf4
Pfdn6	5.69614e-40	0.32731	11	0.596	0.258	8.49237e-36	Pfdn6
Cd40lg.2	7.54874e-40	0.404105	6	0.33	0.189	1.12544e-35	Cd40lg
Junb.3	7.96383e-40	0.310244	7	0.969	0.905	1.18733e-35	Junb
Ifi27l2a.8	8.26846e-40	0.839025	12	0.799	0.519	1.23274e-35	Ifi27l2a
Il18r1.2	1.41123e-39	0.349631	6	0.454	0.301	2.104e-35	Il18r1
Hnrnpa1.2	1.47519e-39	0.389534	11	0.79	0.42	2.19936e-35	Hnrnpa1
Mrpl30	1.97016e-39	0.279271	5	0.537	0.387	2.93731e-35	Mrpl30
Kdm2b.1	2.66602e-39	0.306246	4	0.228	0.156	3.97476e-35	Kdm2b
Scand1.1	3.17474e-39	0.260157	4	0.268	0.193	4.73322e-35	Scand1
Crlf2	4.70954e-39	0.48277	8	0.408	0.217	7.02145e-35	Crlf2
Kdm6b.2	6.08276e-39	0.267085	4	0.287	0.207	9.06879e-35	Kdm6b
Sit1.1	7.07269e-39	0.312772	3	0.295	0.228	1.05447e-34	Sit1
Nono	8.31153e-39	0.354307	11	0.749	0.37	1.23917e-34	Nono
Commd3	9.35323e-39	0.26043	11	0.537	0.219	1.39447e-34	Commd3
Rnf125.1	1.49629e-38	0.308183	3	0.268	0.204	2.23081e-34	Rnf125
Nop58.1	1.55701e-38	0.27528	11	0.483	0.195	2.32135e-34	Nop58
Cdk1.1	1.5939e-38	0.277846	12	0.123	0.021	2.37634e-34	Cdk1
U2af1	1.65464e-38	0.358581	11	0.731	0.355	2.4669e-34	U2af1
Adrb2	2.33471e-38	0.539713	7	0.228	0.11	3.48083e-34	Adrb2
Hbs1l	2.39935e-38	0.276527	8	0.111	0.029	3.57719e-34	Hbs1l
Ddit4	2.46933e-38	0.53829	7	0.273	0.143	3.68152e-34	Ddit4
Evi2a.1	2.95077e-38	0.266157	5	0.288	0.167	4.39931e-34	Evi2a
Eif3l	3.22465e-38	0.28064	11	0.567	0.242	4.80764e-34	Eif3l
Pfn1.2	4.52096e-38	0.254162	11	1	0.989	6.7403e-34	Pfn1
Mrps36	4.73918e-38	0.269871	11	0.51	0.208	7.06564e-34	Mrps36
Crip1.6	7.45349e-38	0.394685	11	0.986	0.862	1.11124e-33	Crip1
Tuba4a.1	7.46803e-38	0.316228	11	0.526	0.225	1.11341e-33	Tuba4a
Irf1.2	1.01588e-37	0.296093	5	0.386	0.254	1.51457e-33	Irf1
Cd200r1	1.03106e-37	0.279095	12	0.125	0.022	1.53721e-33	Cd200r1
Dnajc2	1.37032e-37	0.266471	11	0.483	0.195	2.043e-33	Dnajc2
Ikzf2.6	1.37077e-37	0.523862	12	0.772	0.442	2.04368e-33	Ikzf2
Rps2.4	1.54655e-37	0.330018	9	0.966	0.936	2.30575e-33	Rps2
Rpl28.1	2.35332e-37	0.301179	9	0.962	0.936	3.50856e-33	Rpl28
Rps15	2.38046e-37	0.26167	9	1	0.994	3.54903e-33	Rps15
Il17re.3	2.579e-37	0.327824	6	0.231	0.115	3.84504e-33	Il17re
Rac2.1	3.48158e-37	0.354864	12	0.986	0.932	5.19069e-33	Rac2
Ddx3x	3.74912e-37	0.321433	3	0.274	0.213	5.58956e-33	Ddx3x
Gch1.1	3.87433e-37	0.305978	3	0.173	0.116	5.77624e-33	Gch1
Itgav	3.92126e-37	0.301249	8	0.128	0.037	5.84621e-33	Itgav
Cfl1.1	5.9551e-37	0.380154	10	0.953	0.948	8.87846e-33	Cfl1
Actn4	9.64977e-37	0.251205	11	0.458	0.183	1.43868e-32	Actn4
AW011738.1	1.19683e-36	0.30913	6	0.129	0.051	1.78435e-32	AW011738
Gstp1.1	1.32634e-36	0.269848	3	0.201	0.139	1.97744e-32	Gstp1
Tnfrsf1b.1	1.53497e-36	0.446105	8	0.337	0.167	2.28849e-32	Tnfrsf1b
Ptpn22.1	2.13689e-36	0.259372	3	0.485	0.441	3.18589e-32	Ptpn22
Irf8	2.37198e-36	0.459546	8	0.17	0.06	3.53638e-32	Irf8
Capza2	2.99885e-36	0.299942	5	0.572	0.436	4.47098e-32	Capza2
Hp1bp3	3.22264e-36	0.315837	11	0.533	0.231	4.80464e-32	Hp1bp3
Psmb7	4.60449e-36	0.337661	11	0.648	0.308	6.86483e-32	Psmb7
Stat3	4.80526e-36	0.351863	3	0.289	0.233	7.16416e-32	Stat3
Cxcr4.1	5.94286e-36	0.360966	7	0.19	0.086	8.86021e-32	Cxcr4
Actn1	6.72796e-36	0.33758	9	0.137	0.034	1.00307e-31	Actn1
Mapre1	7.07165e-36	0.342618	11	0.722	0.36	1.05431e-31	Mapre1
mt-Nd4.2	9.49601e-36	0.4501	10	0.897	0.9	1.41576e-31	mt-Nd4
Cpne3	9.5445e-36	0.265418	5	0.188	0.097	1.42299e-31	Cpne3
Vim.1	1.12093e-35	0.523086	8	0.825	0.728	1.6712e-31	Vim
Laptm4a	1.72635e-35	0.252117	5	0.396	0.258	2.57382e-31	Laptm4a
H2-Q6.1	2.42537e-35	0.254933	5	0.611	0.469	3.61599e-31	H2-Q6
Sytl3	2.61644e-35	0.269028	4	0.2	0.135	3.90086e-31	Sytl3
Mif4gd.2	2.67432e-35	0.472075	8	0.386	0.205	3.98714e-31	Mif4gd
Rpl22l1.3	3.16065e-35	0.374325	9	0.942	0.884	4.71222e-31	Rpl22l1
Ap2s1	3.45408e-35	0.328353	11	0.679	0.331	5.14969e-31	Ap2s1
Pmaip1.2	3.5761e-35	0.324983	12	0.156	0.034	5.3316e-31	Pmaip1
Dazap1	3.79668e-35	0.297656	11	0.596	0.271	5.66047e-31	Dazap1
Ddc	3.98712e-35	0.406294	9	0.125	0.029	5.9444e-31	Ddc
Cox5b.1	4.42311e-35	0.376418	11	0.876	0.535	6.59441e-31	Cox5b
Atf3	4.78835e-35	0.259347	3	0.104	0.058	7.13895e-31	Atf3
BC031181	4.90806e-35	0.283962	3	0.419	0.379	7.31743e-31	BC031181
Casp4	5.0752e-35	0.283583	8	0.119	0.034	7.56661e-31	Casp4
Sult2b1	6.1303e-35	0.328882	12	0.109	0.018	9.13966e-31	Sult2b1
Pfkp	6.20441e-35	0.312117	3	0.313	0.258	9.25016e-31	Pfkp
H2-Q7.2	6.20963e-35	0.329024	8	0.92	0.827	9.25794e-31	H2-Q7
Cd53	6.22159e-35	0.355844	8	0.903	0.832	9.27577e-31	Cd53
Ddx39b	6.74373e-35	0.322599	11	0.677	0.333	1.00542e-30	Ddx39b
Cers4.1	7.53207e-35	0.286143	3	0.242	0.179	1.12296e-30	Cers4
Ppt2.2	1.05094e-34	0.250911	3	0.228	0.164	1.56685e-30	Ppt2
Sh2d1a.3	1.05432e-34	0.691565	9	0.415	0.213	1.57188e-30	Sh2d1a
Faah	1.15029e-34	0.34737	6	0.244	0.132	1.71496e-30	Faah
Rsrp1.1	1.27669e-34	0.316707	7	0.701	0.559	1.90342e-30	Rsrp1
Gnb1.1	1.44988e-34	0.296496	3	0.303	0.243	2.16163e-30	Gnb1
Fam46a	1.62966e-34	0.369045	7	0.185	0.084	2.42966e-30	Fam46a
Tank	2.19416e-34	0.390982	8	0.196	0.077	3.27128e-30	Tank
Cdkn2d.1	2.36796e-34	0.339412	11	0.54	0.243	3.53039e-30	Cdkn2d
Agpat3	2.49678e-34	0.385425	12	0.29	0.094	3.72245e-30	Agpat3
Nol10	3.12643e-34	0.334348	8	0.128	0.039	4.6612e-30	Nol10
Rpl5.2	3.86089e-34	0.31316	9	0.972	0.931	5.75621e-30	Rpl5
Socs1	5.40745e-34	0.255102	5	0.184	0.096	8.06197e-30	Socs1
Mcm6.1	5.75411e-34	0.472803	12	0.306	0.107	8.5788e-30	Mcm6
Fam53b	5.98047e-34	0.402805	8	0.291	0.138	8.91629e-30	Fam53b
Mrps6	5.9885e-34	0.267361	9	0.196	0.06	8.92825e-30	Mrps6
Sumo2	6.32197e-34	0.331769	11	0.944	0.811	9.42543e-30	Sumo2
Slc25a19	6.42369e-34	0.319637	8	0.145	0.048	9.57708e-30	Slc25a19
Rapsn	6.55474e-34	0.285155	8	0.107	0.029	9.77245e-30	Rapsn
Calm1.1	6.87344e-34	0.273417	11	1	0.929	1.02476e-29	Calm1
Tnfrsf9.5	7.86223e-34	0.587226	9	0.302	0.123	1.17218e-29	Tnfrsf9
Tkt.1	8.86877e-34	0.300818	11	0.6	0.276	1.32224e-29	Tkt
Arl4d	9.81762e-34	0.381878	7	0.127	0.048	1.46371e-29	Arl4d
Idnk	1.05224e-33	0.254215	5	0.413	0.278	1.56878e-29	Idnk
Snrpg	1.08611e-33	0.270379	11	0.607	0.275	1.61928e-29	Snrpg
Mrpl42	1.28837e-33	0.31551	11	0.603	0.282	1.92083e-29	Mrpl42
Mrps18c	1.52529e-33	0.255594	11	0.51	0.219	2.27405e-29	Mrps18c
B2m.1	1.7513e-33	0.259661	10	1	1	2.61101e-29	B2m
Acp1	1.76054e-33	0.260972	11	0.49	0.208	2.62479e-29	Acp1
Npc2.1	1.83459e-33	0.438861	8	0.746	0.603	2.73519e-29	Npc2
Wnk1	1.88621e-33	0.43128	8	0.481	0.285	2.81215e-29	Wnk1
Mcm5.1	2.09946e-33	0.407349	12	0.234	0.069	3.13008e-29	Mcm5
Eef1b2.3	2.33491e-33	0.370019	9	0.889	0.803	3.48112e-29	Eef1b2
Stra13.1	2.48414e-33	0.31594	11	0.65	0.317	3.70361e-29	Stra13
Pmaip1.1	3.06831e-33	0.314852	8	0.115	0.033	4.57455e-29	Pmaip1
Ube2n	3.50436e-33	0.312293	11	0.727	0.365	5.22465e-29	Ube2n
Eva1b	4.01821e-33	0.443513	8	0.282	0.133	5.99076e-29	Eva1b
Cycs	4.53113e-33	0.26062	5	0.406	0.273	6.75547e-29	Cycs
S100a4.7	4.92034e-33	0.59905	10	0.722	0.561	7.33574e-29	S100a4
Sh3bgrl3.3	7.11726e-33	0.384554	10	0.969	0.952	1.06111e-28	Sh3bgrl3
Cnpy2	8.79622e-33	0.255449	11	0.282	0.098	1.31143e-28	Cnpy2
Rps7.2	1.01889e-32	0.25044	9	0.992	0.989	1.51906e-28	Rps7
Gapdh.1	1.03217e-32	0.525086	12	0.721	0.478	1.53886e-28	Gapdh
Psma4	1.33273e-32	0.320969	11	0.752	0.389	1.98697e-28	Psma4
Themis.1	1.4216e-32	0.303471	12	0.15	0.034	2.11947e-28	Themis
Eif4a1.1	1.66006e-32	0.346401	11	0.957	0.771	2.47498e-28	Eif4a1
Grap2	1.84505e-32	0.284611	3	0.18	0.126	2.75078e-28	Grap2
Smc4.4	2.35503e-32	0.409422	8	0.432	0.25	3.51112e-28	Smc4
Rtn3	2.76829e-32	0.25841	11	0.537	0.239	4.12724e-28	Rtn3
Samsn1.4	3.40981e-32	0.466312	8	0.487	0.296	5.08369e-28	Samsn1
Gzmb.3	3.51807e-32	0.545747	5	0.441	0.323	5.2451e-28	Gzmb
Naca	3.75137e-32	0.259679	9	0.968	0.938	5.59291e-28	Naca
Cstb.1	3.97072e-32	0.348346	3	0.387	0.347	5.91995e-28	Cstb
G3bp1.1	4.30823e-32	0.320079	11	0.72	0.37	6.42313e-28	G3bp1
Ptprc.4	5.2115e-32	0.376954	8	0.806	0.657	7.76983e-28	Ptprc
Gm8730.3	5.24181e-32	0.408532	9	0.837	0.697	7.81502e-28	Gm8730
Birc5.1	5.39046e-32	0.410134	12	0.111	0.021	8.03663e-28	Birc5
Hnrnpm	1.42678e-31	0.281641	11	0.67	0.323	2.12719e-27	Hnrnpm
Pkm.4	1.63547e-31	0.391131	8	0.839	0.729	2.43832e-27	Pkm
St3gal6.4	2.5965e-31	0.300783	6	0.53	0.39	3.87113e-27	St3gal6
Tnfrsf13b	3.0285e-31	0.304137	8	0.133	0.044	4.51519e-27	Tnfrsf13b
Snhg12.1	3.42011e-31	0.361251	7	0.297	0.172	5.09904e-27	Snhg12
Atp5f1	4.28207e-31	0.346985	11	0.883	0.585	6.38413e-27	Atp5f1
Psmb9.6	4.95224e-31	0.446288	12	0.724	0.429	7.38329e-27	Psmb9
Irf8.1	6.18998e-31	0.343212	9	0.188	0.06	9.22864e-27	Irf8
Ifngr1.3	6.47816e-31	0.335987	8	0.859	0.703	9.65829e-27	Ifngr1
Nsg2.1	6.49744e-31	0.384673	9	0.196	0.066	9.68703e-27	Nsg2
Ehd3	6.51115e-31	0.32335	5	0.224	0.13	9.70747e-27	Ehd3
Ms4a4b.6	7.92298e-31	0.41376	9	0.895	0.612	1.18124e-26	Ms4a4b
Cdca8.1	8.7644e-31	0.358857	12	0.114	0.022	1.30668e-26	Cdca8
Il23r	9.7867e-31	0.262181	6	0.127	0.053	1.4591e-26	Il23r
Diaph1.2	1.02929e-30	0.255008	3	0.359	0.307	1.53457e-26	Diaph1
Bst2	1.13342e-30	0.275744	1	0.504	0.485	1.68982e-26	Bst2
Vmp1	1.66027e-30	0.473674	8	0.35	0.193	2.4753e-26	Vmp1
Eny2	2.0917e-30	0.259829	11	0.616	0.287	3.11851e-26	Eny2
Blk.4	2.18039e-30	0.26236	6	0.335	0.198	3.25075e-26	Blk
Atp5g2.1	2.45281e-30	0.333212	11	0.896	0.684	3.65689e-26	Atp5g2
Cd200r4	2.97295e-30	0.336458	12	0.164	0.042	4.43237e-26	Cd200r4
Serf2.3	3.39367e-30	0.384073	10	0.917	0.928	5.05963e-26	Serf2
Psmb2	3.76008e-30	0.328172	11	0.826	0.479	5.6059e-26	Psmb2
Snrpc	4.62301e-30	0.25867	11	0.659	0.318	6.89244e-26	Snrpc
F2r.4	5.0239e-30	0.324402	6	0.421	0.288	7.49013e-26	F2r
Odc1.3	5.36649e-30	0.424513	8	0.411	0.233	8.0009e-26	Odc1
Snrnp70	7.09137e-30	0.255996	11	0.573	0.268	1.05725e-25	Snrnp70
Fam110a.2	7.72985e-30	0.347066	6	0.2	0.105	1.15244e-25	Fam110a
Actn2.6	7.89829e-30	0.644924	10	0.543	0.353	1.17756e-25	Actn2
Cd28.4	1.27696e-29	0.395943	8	0.514	0.331	1.90382e-25	Cd28
B4galnt1.4	1.63231e-29	0.437007	9	0.603	0.362	2.4336e-25	B4galnt1
Lpcat3	1.83841e-29	0.280603	6	0.165	0.08	2.74089e-25	Lpcat3
Ubac2	1.94726e-29	0.537295	9	0.405	0.204	2.90316e-25	Ubac2
Rpl12.4	2.36926e-29	0.289473	9	0.996	0.974	3.53234e-25	Rpl12
Ywhae	2.69796e-29	0.266083	11	0.729	0.373	4.0224e-25	Ywhae
Acadl	2.77279e-29	0.333608	12	0.309	0.113	4.13395e-25	Acadl
Maf.3	3.25612e-29	0.391795	8	0.455	0.265	4.85455e-25	Maf
Eif2s1	3.56862e-29	0.250334	11	0.578	0.271	5.32046e-25	Eif2s1
Rhoh.5	3.8735e-29	0.532386	9	0.556	0.331	5.77501e-25	Rhoh
Cdkn1a.6	4.28459e-29	0.359537	11	0.287	0.109	6.38789e-25	Cdkn1a
Cxcl2.1	4.72116e-29	1.22251	7	0.118	0.047	7.03878e-25	Cxcl2
Rpl36a.1	4.80058e-29	0.288716	9	0.984	0.954	7.15719e-25	Rpl36a
Bcl2a1b.5	5.31683e-29	0.375162	6	0.609	0.497	7.92686e-25	Bcl2a1b
Ltb.2	6.34259e-29	0.372716	8	0.888	0.815	9.45617e-25	Ltb
Tpi1.2	6.79091e-29	0.267833	11	0.533	0.252	1.01246e-24	Tpi1
St6galnac3.4	1.03363e-28	0.256619	6	0.306	0.181	1.54104e-24	St6galnac3
Eif4h.1	1.23116e-28	0.276626	11	0.643	0.321	1.83554e-24	Eif4h
Rgs10.1	1.29813e-28	0.305821	6	0.376	0.254	1.93538e-24	Rgs10
Gnb2l1.2	1.57981e-28	0.286347	9	0.954	0.915	2.35534e-24	Gnb2l1
Atp5j.1	1.97998e-28	0.325839	11	0.907	0.669	2.95195e-24	Atp5j
Itga4.2	2.28596e-28	0.382615	9	0.284	0.119	3.40814e-24	Itga4
Ptprcap.1	2.53942e-28	0.301231	8	0.921	0.844	3.78603e-24	Ptprcap
Smpdl3a.4	3.10379e-28	0.262563	6	0.604	0.472	4.62744e-24	Smpdl3a
Dgka.1	3.53725e-28	0.496826	9	0.333	0.158	5.27368e-24	Dgka
Akap13.1	3.9955e-28	0.378391	8	0.65	0.459	5.9569e-24	Akap13
Spty2d1	6.09861e-28	0.461462	6	0.302	0.198	9.09242e-24	Spty2d1
Gadd45b.3	9.18543e-28	0.490153	6	0.488	0.372	1.36946e-23	Gadd45b
Gpd2	9.4682e-28	0.281941	12	0.223	0.069	1.41161e-23	Gpd2
Hist1h2bc.1	9.48241e-28	0.32378	11	0.104	0.023	1.41373e-23	Hist1h2bc
Bcl2a1d.4	1.05591e-27	0.326007	6	0.362	0.238	1.57426e-23	Bcl2a1d
Gclc	1.29468e-27	0.252374	6	0.146	0.068	1.93024e-23	Gclc
Ndufa4.4	1.33243e-27	0.283475	11	0.957	0.726	1.98652e-23	Ndufa4
Tspan13.1	1.51163e-27	0.446992	8	0.397	0.233	2.2537e-23	Tspan13
Ahsa1	1.69665e-27	0.343475	7	0.421	0.29	2.52954e-23	Ahsa1
Cox8a.1	2.95055e-27	0.316904	12	0.933	0.86	4.39898e-23	Cox8a
Dnajc9.1	3.05536e-27	0.540375	12	0.476	0.242	4.55524e-23	Dnajc9
Sat1.1	3.37803e-27	0.417367	8	0.561	0.393	5.03631e-23	Sat1
Cd3g.4	4.13101e-27	0.317925	12	0.994	0.975	6.15892e-23	Cd3g
Samhd1.5	4.23514e-27	0.454453	8	0.576	0.399	6.31417e-23	Samhd1
Maff.1	4.71701e-27	0.383398	6	0.129	0.06	7.03259e-23	Maff
Hmgn1	4.7748e-27	0.429648	9	0.45	0.243	7.11874e-23	Hmgn1
Cd8b1	5.98478e-27	0.581796	9	0.127	0.036	8.92271e-23	Cd8b1
Txn1.2	6.00952e-27	0.382804	12	0.85	0.658	8.9596e-23	Txn1
Swi5	7.19022e-27	0.268271	11	0.781	0.415	1.07199e-22	Swi5
Gata3.3	7.83864e-27	0.3714	8	0.364	0.202	1.16866e-22	Gata3
Itm2a.2	7.9853e-27	0.438706	9	0.234	0.093	1.19053e-22	Itm2a
Nfkbiz.1	8.8064e-27	0.27356	3	0.302	0.25	1.31295e-22	Nfkbiz
Themis	9.25824e-27	0.272174	9	0.123	0.034	1.38031e-22	Themis
Rap1a.1	9.40236e-27	0.444241	12	0.691	0.425	1.4018e-22	Rap1a
Gadd45b.4	1.00757e-26	0.359307	7	0.521	0.372	1.50218e-22	Gadd45b
Mylip	1.63216e-26	0.27696	7	0.128	0.055	2.43339e-22	Mylip
Gimap4.5	1.65302e-26	0.298125	8	0.755	0.534	2.46449e-22	Gimap4
Ppp4c	2.15602e-26	0.254862	11	0.736	0.387	3.21441e-22	Ppp4c
Nhp2.1	2.42947e-26	0.255539	11	0.549	0.27	3.6221e-22	Nhp2
Abracl	2.45577e-26	0.383842	8	0.685	0.542	3.66131e-22	Abracl
Sub1.1	2.52147e-26	0.385328	12	0.922	0.827	3.75926e-22	Sub1
Sh3bgrl	2.8035e-26	0.401695	8	0.212	0.098	4.17974e-22	Sh3bgrl
Cox7a2	3.10561e-26	0.28696	11	0.887	0.602	4.63015e-22	Cox7a2
Camk4	5.46191e-26	0.302375	6	0.223	0.128	8.14316e-22	Camk4
Sept7.1	6.07828e-26	0.303185	11	0.777	0.454	9.06211e-22	Sept7
Hnrnpf	6.13678e-26	0.278058	11	0.973	0.801	9.14933e-22	Hnrnpf
Clcn3.2	7.81609e-26	0.34305	6	0.293	0.188	1.1653e-21	Clcn3
Cox8a	8.84979e-26	0.253296	11	0.982	0.859	1.31941e-21	Cox8a
Plscr1	9.06213e-26	0.291655	12	0.162	0.045	1.35107e-21	Plscr1
Lig1.1	9.89841e-26	0.307019	12	0.178	0.052	1.47575e-21	Lig1
Ctsw.8	9.99197e-26	0.428348	12	0.783	0.492	1.4897e-21	Ctsw
Rgcc.5	1.02053e-25	0.573082	7	0.433	0.305	1.5215e-21	Rgcc
Sf3b5	2.1703e-25	0.252434	11	0.722	0.388	3.2357e-21	Sf3b5
Serpina3g.7	2.24132e-25	0.473263	12	0.538	0.28	3.34159e-21	Serpina3g
Ikzf3.3	2.29618e-25	0.265903	6	0.451	0.321	3.42338e-21	Ikzf3
Serinc3.1	2.62687e-25	0.448717	8	0.556	0.389	3.9164e-21	Serinc3
Id2.2	2.74192e-25	0.280475	6	0.748	0.677	4.08793e-21	Id2
Mdh1	4.14766e-25	0.300357	11	0.828	0.514	6.18375e-21	Mdh1
Prkch.2	4.35282e-25	0.404199	9	0.343	0.167	6.48962e-21	Prkch
Sit1.2	4.68529e-25	0.304924	6	0.347	0.233	6.9853e-21	Sit1
Cox5a.3	5.08431e-25	0.303348	11	0.912	0.697	7.5802e-21	Cox5a
Hmgb2.3	6.33939e-25	0.711994	12	0.788	0.589	9.4514e-21	Hmgb2
Plin3.3	7.44562e-25	0.286707	6	0.211	0.119	1.11007e-20	Plin3
Nap1l1.2	8.10579e-25	0.472754	12	0.526	0.294	1.20849e-20	Nap1l1
Asf1b.1	8.17177e-25	0.252195	12	0.142	0.037	1.21833e-20	Asf1b
Atp5g3	8.2378e-25	0.270548	11	0.77	0.435	1.22817e-20	Atp5g3
Psmb4	9.41943e-25	0.259492	11	0.716	0.388	1.40434e-20	Psmb4
Fam3c.1	1.04093e-24	0.255969	12	0.223	0.074	1.55192e-20	Fam3c
Fxyd5	1.0714e-24	0.274379	8	0.935	0.87	1.59736e-20	Fxyd5
Lilrb4a.1	1.09578e-24	0.392564	8	0.123	0.045	1.63369e-20	Lilrb4a
Ewsr1	1.19331e-24	0.300352	11	0.72	0.402	1.77911e-20	Ewsr1
Gdi2.1	1.24513e-24	0.263129	11	0.758	0.425	1.85637e-20	Gdi2
Pim1.3	1.53538e-24	0.300913	8	0.673	0.486	2.2891e-20	Pim1
Atp5o	2.22639e-24	0.281919	11	0.826	0.525	3.31933e-20	Atp5o
Ywhaq	2.87379e-24	0.293941	11	0.81	0.498	4.28453e-20	Ywhaq
Rhoh.6	3.04697e-24	0.422934	12	0.593	0.331	4.54272e-20	Rhoh
Rap1a	3.41125e-24	0.364418	8	0.592	0.424	5.08583e-20	Rap1a
Gabpb1.1	3.99003e-24	0.259905	3	0.153	0.109	5.94874e-20	Gabpb1
Ssb	4.09639e-24	0.270781	11	0.795	0.452	6.1073e-20	Ssb
Gm20186	5.49409e-24	0.281589	3	0.144	0.1	8.19114e-20	Gm20186
Id2.4	5.57504e-24	0.479751	10	0.767	0.679	8.31182e-20	Id2
Wls.3	5.73902e-24	0.362199	8	0.324	0.182	8.55631e-20	Wls
Il2rb.6	5.80819e-24	0.446998	12	0.691	0.444	8.65943e-20	Il2rb
D8Ertd738e.2	6.28685e-24	0.348929	6	0.701	0.638	9.37307e-20	D8Ertd738e
Chchd10	1.08877e-23	0.457231	8	0.192	0.09	1.62325e-19	Chchd10
Glipr1	1.14464e-23	0.354993	8	0.311	0.173	1.70655e-19	Glipr1
Slamf6	1.16353e-23	0.335782	8	0.134	0.052	1.73471e-19	Slamf6
Anxa2.4	1.50635e-23	0.451714	12	0.78	0.58	2.24582e-19	Anxa2
Cd48.1	1.81404e-23	0.4092	12	0.758	0.514	2.70455e-19	Cd48
Gpr18.2	2.03313e-23	0.256299	5	0.192	0.116	3.03119e-19	Gpr18
Shmt2	2.03859e-23	0.255622	9	0.21	0.082	3.03933e-19	Shmt2
Efhd2.5	2.17175e-23	0.424127	12	0.46	0.23	3.23786e-19	Efhd2
Inpp4b.2	2.36672e-23	0.358336	8	0.248	0.127	3.52854e-19	Inpp4b
Icam1.2	2.44711e-23	0.285966	5	0.312	0.214	3.64839e-19	Icam1
Racgap1.1	2.57274e-23	0.288498	12	0.175	0.054	3.8357e-19	Racgap1
Tax1bp1.1	2.81016e-23	0.278368	6	0.52	0.415	4.18967e-19	Tax1bp1
Sf3b6	4.7394e-23	0.259176	11	0.799	0.459	7.06597e-19	Sf3b6
Ctla2a.3	5.33586e-23	0.524846	7	0.64	0.559	7.95524e-19	Ctla2a
Saraf.2	5.67993e-23	0.253906	7	0.812	0.734	8.4682e-19	Saraf
Pacsin1	5.86062e-23	0.256224	9	0.109	0.031	8.7376e-19	Pacsin1
Bcl2.9	5.87913e-23	0.389403	12	0.747	0.452	8.7652e-19	Bcl2
Lrp10	7.2039e-23	0.32852	8	0.25	0.129	1.07403e-18	Lrp10
Lgals1.7	7.85342e-23	0.302485	11	0.989	0.876	1.17087e-18	Lgals1
Zyx.1	8.55029e-23	0.410834	12	0.554	0.307	1.27476e-18	Zyx
Cd86	1.20158e-22	0.260989	8	0.104	0.036	1.79144e-18	Cd86
Cdkn1a.3	1.25006e-22	0.396399	6	0.189	0.108	1.86372e-18	Cdkn1a
Apex1	1.29965e-22	0.271152	9	0.228	0.094	1.93765e-18	Apex1
Plac8.3	1.36313e-22	0.636171	5	0.289	0.21	2.03229e-18	Plac8
Mcm7.1	1.38612e-22	0.323076	12	0.22	0.078	2.06657e-18	Mcm7
Rrm2.1	1.55088e-22	0.368153	12	0.111	0.027	2.3122e-18	Rrm2
Trp53i11	1.83845e-22	0.331484	8	0.246	0.127	2.74095e-18	Trp53i11
Arl4a	1.89381e-22	0.30909	7	0.271	0.167	2.82348e-18	Arl4a
Ccr5.2	2.18949e-22	0.432488	12	0.223	0.082	3.26432e-18	Ccr5
Atxn1	2.27172e-22	0.302531	8	0.157	0.067	3.3869e-18	Atxn1
Qpct.2	2.30121e-22	0.264433	6	0.243	0.147	3.43087e-18	Qpct
Amz2.1	2.31292e-22	0.268841	3	0.221	0.177	3.44833e-18	Amz2
Emp3.3	3.05134e-22	0.327685	11	0.926	0.673	4.54924e-18	Emp3
Myl12a.3	3.06035e-22	0.304476	12	0.919	0.817	4.56268e-18	Myl12a
Pcbp2.1	3.35723e-22	0.275917	11	0.817	0.507	5.0053e-18	Pcbp2
Ctsc	3.38244e-22	0.323931	12	0.362	0.161	5.04289e-18	Ctsc
Pkm.6	3.57397e-22	0.308653	11	0.944	0.729	5.32843e-18	Pkm
Skil.2	4.40654e-22	0.314259	8	0.314	0.176	6.56971e-18	Skil
Gimap5.6	4.67174e-22	0.422668	12	0.621	0.362	6.9651e-18	Gimap5
Cd3e.3	4.69305e-22	0.367523	12	0.852	0.666	6.99686e-18	Cd3e
Gem.4	5.00233e-22	0.41873	7	0.488	0.361	7.45797e-18	Gem
Ms4a4b.8	9.78912e-22	0.361411	12	0.897	0.614	1.45946e-17	Ms4a4b
Chchd10.1	1.42655e-21	0.279674	9	0.218	0.09	2.12685e-17	Chchd10
Nrip1.2	1.45326e-21	0.276064	8	0.233	0.117	2.16666e-17	Nrip1
Ezh2.1	1.47308e-21	0.253655	12	0.164	0.051	2.19622e-17	Ezh2
Maf.5	1.59323e-21	0.661231	10	0.415	0.268	2.37534e-17	Maf
Traf1.4	1.60309e-21	0.340564	8	0.639	0.473	2.39005e-17	Traf1
Ube2l3	1.62263e-21	0.256068	11	0.801	0.483	2.41918e-17	Ube2l3
Ptp4a2	1.67197e-21	0.368587	8	0.551	0.406	2.49275e-17	Ptp4a2
Ypel3	1.70511e-21	0.307983	6	0.465	0.369	2.54215e-17	Ypel3
Ifrd1.3	1.83736e-21	0.254594	7	0.545	0.406	2.73932e-17	Ifrd1
Lbh	2.01319e-21	0.362142	8	0.358	0.218	3.00147e-17	Lbh
Chn2	2.48413e-21	0.255349	12	0.123	0.032	3.70359e-17	Chn2
Snrpf	2.94214e-21	0.252944	11	0.851	0.548	4.38644e-17	Snrpf
Tox.1	3.12099e-21	0.304665	9	0.264	0.119	4.65309e-17	Tox
Zfp36l1.3	3.15322e-21	0.298965	8	0.623	0.469	4.70114e-17	Zfp36l1
H3f3b.2	3.78566e-21	0.298975	12	0.994	0.965	5.64404e-17	H3f3b
Birc2	5.35257e-21	0.37224	8	0.199	0.098	7.98014e-17	Birc2
Cks1b.1	7.35006e-21	0.355971	12	0.173	0.057	1.09582e-16	Cks1b
Plin2.3	7.51911e-21	0.441361	7	0.237	0.143	1.12102e-16	Plin2
C1qbp.2	7.72488e-21	0.404452	9	0.339	0.181	1.1517e-16	C1qbp
Fyb.3	7.89056e-21	0.429163	9	0.708	0.511	1.1764e-16	Fyb
M6pr	8.49939e-21	0.342794	8	0.461	0.305	1.26717e-16	M6pr
Bzw2	9.10169e-21	0.290762	6	0.237	0.152	1.35697e-16	Bzw2
Ly6c2.4	9.3516e-21	0.35585	5	0.558	0.505	1.39423e-16	Ly6c2
Gmnn.1	1.06635e-20	0.273607	12	0.209	0.075	1.58983e-16	Gmnn
Gata3.2	1.27738e-20	0.257855	6	0.301	0.201	1.90445e-16	Gata3
Atpif1.2	1.33261e-20	0.361864	12	0.485	0.254	1.98678e-16	Atpif1
Fbl	1.8959e-20	0.375478	9	0.581	0.395	2.8266e-16	Fbl
Cdk6.1	1.95399e-20	0.357507	8	0.196	0.097	2.9132e-16	Cdk6
Tma7.1	2.13887e-20	0.426378	10	0.765	0.779	3.18883e-16	Tma7
Minos1.1	2.1697e-20	0.289698	11	0.889	0.606	3.23481e-16	Minos1
Csrnp1.4	2.24028e-20	0.317096	7	0.364	0.249	3.34004e-16	Csrnp1
Hnrnpc	2.54373e-20	0.250623	11	0.713	0.417	3.79245e-16	Hnrnpc
Capzb	3.04124e-20	0.325277	12	0.855	0.744	4.53418e-16	Capzb
Gpr183.2	3.69054e-20	0.362427	7	0.466	0.353	5.50222e-16	Gpr183
Ap3s1.3	3.83629e-20	0.258525	6	0.341	0.242	5.71953e-16	Ap3s1
Rps6ka1	4.0571e-20	0.347737	8	0.244	0.131	6.04873e-16	Rps6ka1
Swt1	4.25405e-20	0.275267	7	0.283	0.181	6.34237e-16	Swt1
Snrpb	4.27664e-20	0.264538	11	0.883	0.64	6.37604e-16	Snrpb
Hells.1	4.49785e-20	0.252748	12	0.162	0.051	6.70584e-16	Hells
Hmgn2.1	4.94803e-20	0.348295	12	0.284	0.122	7.37701e-16	Hmgn2
Grap	5.4585e-20	0.37673	8	0.404	0.262	8.13808e-16	Grap
Wdr95	5.71772e-20	0.280198	12	0.136	0.04	8.52455e-16	Wdr95
Gimap1.1	5.92497e-20	0.357095	8	0.598	0.458	8.83354e-16	Gimap1
Tradd	6.35224e-20	0.267906	12	0.253	0.101	9.47055e-16	Tradd
Tob2.2	6.81348e-20	0.406328	6	0.335	0.247	1.01582e-15	Tob2
Cd2.7	7.90728e-20	0.362528	12	0.802	0.586	1.1789e-15	Cd2
Dap.6	8.12622e-20	0.35608	11	0.677	0.411	1.21154e-15	Dap
Cyb5a.3	1.03117e-19	0.313415	8	0.527	0.37	1.53737e-15	Cyb5a
Jund	1.11489e-19	0.2615	3	0.144	0.107	1.66219e-15	Jund
Hist1h1c.1	1.12762e-19	0.356032	3	0.227	0.187	1.68117e-15	Hist1h1c
Fam3c	1.16212e-19	0.279037	8	0.161	0.074	1.73261e-15	Fam3c
Hspe1.3	2.72611e-19	0.35631	9	0.756	0.626	4.06435e-15	Hspe1
Cish.2	3.50091e-19	0.295129	8	0.382	0.237	5.21951e-15	Cish
Limd2.2	3.91039e-19	0.320648	9	0.829	0.665	5.83e-15	Limd2
Wbp5	4.07695e-19	0.313111	12	0.412	0.206	6.07833e-15	Wbp5
Kcnn4.1	4.76228e-19	0.355509	9	0.329	0.173	7.10008e-15	Kcnn4
Anxa2.3	5.71123e-19	0.275823	11	0.837	0.579	8.51487e-15	Anxa2
Nek7	5.77965e-19	0.302813	9	0.26	0.122	8.61687e-15	Nek7
Zdhhc20	6.06724e-19	0.32292	8	0.316	0.189	9.04564e-15	Zdhhc20
Ctla2b.4	6.59302e-19	0.339338	7	0.233	0.145	9.82953e-15	Ctla2b
Ypel3.1	6.98053e-19	0.340664	8	0.51	0.369	1.04073e-14	Ypel3
Gdi2.2	8.58987e-19	0.369129	12	0.657	0.427	1.28066e-14	Gdi2
Sertad1	9.1043e-19	0.265607	7	0.212	0.127	1.35736e-14	Sertad1
Herpud1	9.26384e-19	0.322268	7	0.273	0.178	1.38115e-14	Herpud1
Myl6	9.84088e-19	0.255014	10	0.924	0.958	1.46718e-14	Myl6
Ikzf1	1.02758e-18	0.381616	9	0.373	0.211	1.53202e-14	Ikzf1
Mcm3.1	1.14944e-18	0.286745	12	0.214	0.083	1.7137e-14	Mcm3
Psen2	1.24963e-18	0.359229	8	0.261	0.149	1.86308e-14	Psen2
Itgb1.2	1.26711e-18	0.40627	12	0.493	0.284	1.88913e-14	Itgb1
Tubb4b	1.46799e-18	0.258144	7	0.303	0.203	2.18863e-14	Tubb4b
Nr4a2.4	1.47361e-18	0.359312	7	0.224	0.138	2.19701e-14	Nr4a2
Gnai2	1.58001e-18	0.262965	11	0.774	0.5	2.35563e-14	Gnai2
Cd247	1.97078e-18	0.335846	8	0.426	0.286	2.93824e-14	Cd247
Gbp3.1	2.45874e-18	0.30157	8	0.148	0.067	3.66573e-14	Gbp3
Rexo2.6	3.02321e-18	0.564155	10	0.605	0.544	4.5073e-14	Rexo2
Hdac1	3.05666e-18	0.261027	12	0.348	0.162	4.55718e-14	Hdac1
H2-T22.3	3.19314e-18	0.332293	8	0.642	0.508	4.76065e-14	H2-T22
Gtf2b	3.92953e-18	0.252397	3	0.232	0.195	5.85854e-14	Gtf2b
Camk4.1	5.00936e-18	0.291776	8	0.238	0.13	7.46845e-14	Camk4
Hsp90ab1.3	5.0532e-18	0.255477	9	0.952	0.913	7.53382e-14	Hsp90ab1
Ctsz	5.47809e-18	0.330863	8	0.262	0.15	8.16729e-14	Ctsz
Ifng.3	6.56058e-18	0.268973	5	0.261	0.18	9.78116e-14	Ifng
Cd27.6	6.61003e-18	0.347893	12	0.46	0.247	9.85489e-14	Cd27
Bak1	7.3365e-18	0.254904	12	0.262	0.111	1.0938e-13	Bak1
Mrps5	7.91452e-18	0.260386	6	0.251	0.167	1.17998e-13	Mrps5
Sp100.3	9.4651e-18	0.359324	12	0.696	0.451	1.41115e-13	Sp100
Cd3g.3	1.0542e-17	0.27278	10	0.96	0.976	1.5717e-13	Cd3g
Ero1l.4	1.37523e-17	0.250653	6	0.244	0.158	2.05033e-13	Ero1l
Gimap6.5	1.64108e-17	0.28828	9	0.742	0.517	2.44668e-13	Gimap6
Lrrk1.1	3.35909e-17	0.278456	12	0.164	0.058	5.00807e-13	Lrrk1
Cxcr3.8	3.3892e-17	0.343885	12	0.426	0.232	5.05296e-13	Cxcr3
Coro1a	3.69516e-17	0.254727	12	0.947	0.935	5.50911e-13	Coro1a
Foxp1.2	3.72833e-17	0.481132	9	0.353	0.208	5.55857e-13	Foxp1
Gbp7.3	3.78079e-17	0.334797	8	0.352	0.225	5.63678e-13	Gbp7
Tra2b	4.11168e-17	0.27991	7	0.595	0.499	6.13011e-13	Tra2b
Hnrnpa2b1.1	4.25579e-17	0.335534	12	0.827	0.722	6.34496e-13	Hnrnpa2b1
Btf3l4	4.36781e-17	0.333566	9	0.274	0.14	6.51197e-13	Btf3l4
Pa2g4	6.58833e-17	0.423451	9	0.399	0.249	9.82255e-13	Pa2g4
Cdc42se2	6.65148e-17	0.305041	8	0.431	0.299	9.91669e-13	Cdc42se2
Laptm4b.1	7.43903e-17	0.331332	8	0.113	0.047	1.10908e-12	Laptm4b
[truncated: 238 more rows]
