# Supplementary material for: Neutrophils Driving Unconventional T Cells Mediate Resistance against Murine Sarcomas and Selected Human Tumors
Source: Cell. 2019 Jul 11;178(2):346–360.e24. doi: 10.1016/j.cell.2019.05.047 (PMC6630709; doi:10.1016/j.cell.2019.05.047)
Supplement: Table S5. List of Differentially Expressed Genes along Cell Trajectory in Monocle, Related to Figure 6 — Genes are divided in six gene sets according to their common expression trend along the pseudotime. [file mmc5.xlsx]

## Sheet: Foglio1
Table S5. List of differentially expressed genes along cell trajectory. Genes are divided in six clusters according to their common expression change along the pseudotime, related to Figure 6.
Cluster	Gene
1	Atp6v1h
2	Pcmtd1
1	Rrs1
1	Sgk3
3	Tram1
1	Rpl7
2	Il17a
2	Il17f
4	Mcm3
3	Sdhaf4
5	Ptp4a1
2	Dst
4	Ccdc115
1	Ptpn18
2	Plekhb2
6	Neurl3
5	Arid5a
1	Lman2l
2	Zap70
2	Unc50
1	Mrpl30
3	Pdcl3
6	Rnf149
2	Il1r2
2	Il1r1
2	Il18r1
4	Mrps9
6	Tex30
2	Tmeff2
5	Nabp1
4	Stat1
1	Inpp1
3	Ormdl1
5	Stk17b
5	Coq10b
1	Hspd1
1	Hspe1
6	Mob4
4	Sgol2a
5	Clk1
1	Raph1
1	Cd28
1	Gm11579
2	Ctla4
2	Icos
1	Gm4208
1	Eef1b2
6	Kansl1l
1	Ikzf2
3	Bard1
1	Tns1
3	Arpc2
2	Aamp
3	Pnkd
2	Stk16
1	Serpine2
2	Fam124b
2	Dock10
2	Mff
1	Agfg1
1	A530040E14Rik
1	Sp140
1	Itm2c
1	Gpr55
3	Psmd1
1	Ncl
1	Ptma
2	Hjurp
2	Ramp1
2	Ube2f
3	Scly
3	Ndufa10
2	Myeov2
3	Capn10
2	Hdlbp
2	Sept2
3	Stk25
3	Thap4
2	Pdcd1
1	St8sia4
6	Phlpp1
2	Kdsr
4	Tsn
4	Nifk
1	Tmem37
3	Ddx18
2	Mgat5
4	Mcm6
6	Cxcr4
1	Cd55
2	Lrrn2
4	Snrpe
3	Lax1
1	Btg2
3	Ube2t
2	Ptpn7
3	Rnpep
3	Timm17a
1	Csrp1
1	Tnni1
1	Lad1
1	Zfp281
1	Ptprc
4	Aspm
2	B3galt2
4	Glrx2
5	Rgs2
5	Rgs1
1	Swt1
2	Fam129a
1	1700025G04Rik
2	Tsen15
2	Arpc5
6	Nmnat2
2	Npl
1	C230024C17Rik
1	Rgs16
2	Rnasel
5	Glul
6	Ier5
2	Qsox1
2	Tor1aip1
3	Tor1aip2
4	Tor3a
6	4930523C07Rik
3	Mrps14
1	Cacybp
5	Cenpl
5	Prdx6
1	Fasl
2	Vamp4
1	Sell
3	Nme7
1	Atp1b1
6	Tiprl
2	Mpc2
2	Rcsd1
2	Creg1
1	Cd247
1	Pogk
2	Tmco1
2	Aldh9a1
4	Nuf2
1	Sh2d1b1
2	Dusp12
1	Fcgr3
3	Sdhc
2	Tomm40l
1	Fcer1g
3	Ndufs2
3	Ufc1
4	Arhgap30
1	Slamf7
2	Slamf1
2	Cd84
1	Slamf6
2	Dcaf8
2	Tagln2
2	Cfap45
3	Dusp23
4	Gm4955
1	BC094916
4	Pydc4
4	Pyhin1
1	Mndal
1	Mnda
4	Ifi203
2	Cep170
2	Sdccag8
3	Cox20
1	Hnrnpu
3	Psen2
5	Itpkb
2	Parp1
4	Pycr2
1	Ephx1
2	Degs1
2	Capn2
6	Dusp10
5	Bpnt1
5	Eprs
1	Rrp15
2	Gpatch2
4	Cenpf
2	Smyd2
4	Nsl1
5	Atf3
2	D730003I15Rik
1	Dtl
4	Nek2
1	Hsd11b1
2	Acbd7
6	Fam107b
2	Frmd4a
4	Mcm10
4	Nudt5
2	Gata3
2	Taf3
3	Atp5c1
1	Itih5
1	Prkcq
1	Rbm17
2	Il2ra
1	Fam188a
3	Rsu1
3	Vim
1	St8sia6
5	Arl5b
2	Plxdc2
2	Nebl
3	Dnajc1
1	Pip4k2a
6	Otud1
2	Apbb1ip
3	Nelfb
2	Rnf208
3	Tmem203
2	Ssna1
4	Sapcd2
4	BC029214
3	Edf1
2	Phpt1
2	Bmyc
2	Camsap1
1	Notch1
1	Lcn4
1	Rpl7a
2	Surf4
4	Ttf1
4	D2Wsu81e
2	Sh3glb2
4	Dolpp1
6	1700001O22Rik
2	Asb6
2	Tor1a
2	Usp20
2	Fnbp1
1	Qrfp
3	Swi5
2	1110008P14Rik
2	Eng
1	Sh2d3c
3	Tor2a
1	Rpl12
5	Hspa5
3	Ndufa8
2	Nek6
4	Arpc5l
2	Scai
1	Gtdc1
2	Zeb2
4	Nmi
3	Arl5a
6	Nr4a2
5	Cytip
5	Pkp4
1	Dapl1
3	Tanc1
1	Rbms1
1	Tank
3	Ttc21b
4	Spc25
3	Ssb
4	Hat1
1	Itga6
1	Gpr155
1	Wipf1
2	Hoxd4
2	Haglr
6	Nfe2l2
1	Ttn
3	Tmx2
2	Slc43a3
3	Ssrp1
2	Ndufs3
2	Rapsn
1	Ddb2
2	Cd82
4	Alkbh3
4	Hsd17b12
3	Commd9
2	Cd44
1	Eif3m
3	Ccdc34
3	Nop10
3	Emc4
3	Emc7
2	Arhgap11a
2	Rasgrp1
4	Bub1b
4	Knstrn
3	Ccdc32
4	Casc5
4	Rad51
4	Nusap1
1	Ehd4
2	Zfp106
2	Ccndbp1
2	Pdia3
2	Serf2
3	Hypk
1	AA467197
1	Sema6d
4	Dut
2	Secisbp2l
4	Atp8b4
5	Gabpb1
3	Ncaph
1	Dusp2
2	Mrps5
2	1500011K16Rik
4	Bub1
1	Acoxl
3	Ckap2l
1	Nop56
2	Mrps26
2	Ddrgk1
2	Smox
3	Tmem230
1	Pcna
2	1110034G24Rik
2	Plcb4
3	Esf1
2	Macrod2
3	Rrbp1
4	Naa20
2	Thbd
2	Cst3
2	Fkbp1a
2	Sdcbp2
2	Fam110a
2	Srxn1
3	Csnk2a1
3	H13
4	Tpx2
3	Pdrg1
3	Commd7
1	Chmp4b
2	Dynlrb1
2	Gss
3	Edem2
3	BC029722
4	Eif6
2	Ergic3
3	Romo1
5	Rbm39
6	Tgif2
3	Samhd1
2	Rpn2
3	Ctnnbl1
3	Tox2
5	Oser1
1	Serinc3
2	Sdc4
4	Ube2c
1	Mmp9
2	Slc35c2
2	Eya2
1	Sulf2
1	Zfos1
1	B4galt5
3	Aurka
2	Cass4
3	Rtfdc1
1	Rbm38
4	Zbp1
6	Pmepa1
1	Rab22a
3	Ctsz
2	Gm6710
2	Gm14296
2	Zfp931
3	Psma7
2	Ppdpf
4	Helz2
4	Rgs19
2	Plp2
1	Pim2
3	Timm17b
1	Rbm3
3	Ebp
4	1810030O07Rik
2	Ndufb11
2	Akap17b
4	Sept6
1	Rpl39
3	Ndufa1
4	Mcts1
2	Stag2
1	Sh2d1a
2	Slc25a14
3	Cxx1a
4	Xlr
2	3830403N18Rik
1	Gm14718
2	Cd40lg
3	Arhgef6
2	BC023829
3	Cetn2
2	Xlr4b
2	Xlr4c
2	Ssr4
5	Emd
2	Dnase1l1
3	Taz
3	Atp6ap1
3	Lage3
3	Slc10a3
2	Gab3
2	Pls3
2	Tbl1x
1	5430427O19Rik
4	Kif4
5	Il2rg
1	Cxcr3
2	Nhsl2
1	Rps4x
1	Chic1
6	Rlim
3	Cox7b
2	Cysltr1
1	Gm5127
5	P2ry10
1	Gpr174
2	Hmgn5
1	Rpl36a
5	Gla
6	Wbp5
6	Morf4l2
1	Tsc22d3
3	Hsd17b10
2	2210013O21Rik
1	Spin2c
2	Acot9
2	Sms
2	Mbtps2
2	Pdha1
2	Ap1s2
2	Car5b
3	Trappc2
3	Tmsb4x
1	Tlr7
2	Gm15261
1	Mid1
1	Gm8797
2	Stmn2
2	Mrps28
1	Tpd52
2	C030034L19Rik
2	Fabp5
2	Impa1
1	Car2
4	Ect2
1	Tnfsf10
1	Rpl22l1
1	Gpr160
5	Skil
4	Ndufb5
2	Fxr1
2	Anxa5
4	Ccna2
4	Cetn4
2	Spry1
2	Gm42921
2	Hspa4l
6	Plk4
3	Ndufc1
3	Ufm1
2	Supt20
3	Alg5
3	Commd2
2	Rnf13
1	Tsc22d2
2	Selt
1	Gpr171
1	P2ry14
1	Mbnl1
2	Slc33a1
6	Ccnl1
2	Lxn
3	Mfsd1
1	Ift80
1	Smc4
2	Golim4
2	6430573P05Rik
2	Etfdh
4	4930579G24Rik
4	Ctso
2	Tmem154
1	Rps3a1
6	Sh2d2a
2	Hdgf
3	Glmp
4	Pmf1
3	Lamtor2
6	2810403A07Rik
4	Rit1
2	Krtcap2
3	Dpm3
4	Cks1b
2	She
1	Il6ra
3	Hax1
1	Rps27
2	Jtb
3	S100a13
2	S100a4
2	S100a6
2	S100a11
2	S100a10
2	Gm43306
2	Rorc
2	Lingo4
2	Tdrkh
2	Psmd4
3	Vps72
3	Tnfaip8l2
2	Cers2
1	Mcl1
2	Ecm1
3	Tars2
3	Mrps21
1	Ciart
4	Txnip
3	Polr3gl
3	Pex11b
1	Cd160
6	Fam46c
1	Cd2
2	Tspan2
4	Sike1
5	Csde1
1	Slc16a1
1	Ppm1j
1	Rhoc
1	Mov10
4	Rap1a
3	Gm5547
1	Dennd2d
1	Cd53
1	Cym
3	Lamtor5
2	Gstm5
3	Psrc1
4	Gpsm2
3	Slc25a24
1	Vav3
2	Frrs1
2	Cnn3
2	Prss12
1	Elovl6
2	Ccdc109b
3	Ostc
1	Lef1
2	Hadh
4	Cenpe
6	Cisd2
3	Manba
5	Nfkb1
6	H2afz
4	Adh5
1	Gbp5
4	Gbp7
1	Gbp3
4	Gbp2
2	Lmo4
2	Sep15
6	Bcl10
1	Dnajb4
1	Fubp1
2	St6galnac3
6	Rabggtb
2	Acadm
4	Depdc1a
2	Wls
1	Rps20
1	Gm11808
1	Penk
3	Tox
1	Rab2a
6	Chd7
1	Plekhf2
2	Trp53inp1
3	Rad54b
1	Gem
2	Tmem55a
6	Ripk2
2	Ggh
2	Pnisr
4	Ndufaf4
2	Ufl1
2	Ankrd6
1	Srsf12
6	Pnrc1
2	Akirin2
2	Slc35a1
4	Ddx58
5	Dnaja1
2	Aqp3
4	Kif24
2	Dctn3
3	Sigmar1
3	Vcp
4	Stoml2
2	Fam214b
2	Cd72
2	Sit1
2	Ccdc107
2	Tln1
4	Creb3
4	Glipr2
1	Clta
4	Melk
1	Tmod1
1	Anp32b
6	Coro2a
2	Sec61b
5	Nr4a3
4	Smc2
2	Nipsnap3b
2	Zfp462
1	Ugcg
1	Susd1
1	Ptbp3
3	Fkbp15
1	Bspry
1	Rgs3
6	Whrn
2	Atp6v1g1
2	Megf9
4	Tmem261
1	Ttc39b
2	Plin2
1	Rps6
2	Hacd4
3	Mtap
3	Cdkn2a
1	Jun
3	Leprot
5	Pde4b
2	Tmem59
3	Yipf1
2	4933424M12Rik
4	0610037L13Rik
2	Scp2
6	Zcchc11
5	Osbpl9
3	Cdkn2c
4	Stil
2	Efcab14
4	Rad54l
6	Nasp
3	Akr1a1
2	Btbd19
1	Rps8
4	Kif2c
2	Atp6v0b
2	St3gal3
2	9530034E10Rik
4	Elovl1
4	Cdc20
3	Zmpste24
4	Ppie
2	Macf1
2	Ndufs5
3	Utp11l
4	Cdca8
5	Zc3h12a
3	Mrps15
2	Trappc3
3	Adprhl2
4	Clspn
2	5730409E04Rik
3	Psmb2
6	Sfpq
4	Smim12
2	Ak2
2	Rnf19b
3	Yars
3	Zbtb8os
6	Marcksl1
1	Eif3i
2	Tmem234
2	Iqcc
6	Ptp4a2
3	Serinc2
3	Zcchc17
2	Laptm5
6	Snhg12
4	Rcc1
4	Rpa2
2	Sytl1
3	Tmem222
1	Hmgn2
4	Cd52
3	Sh3bgrl3
4	Stmn1
4	Aunip
2	Mtfr1l
2	Tmem50a
1	Rsrp1
2	Ncmap
2	Fuca1
2	Gale
3	Lypla2
2	Tceb3
1	Id3
3	E2f2
2	Hnrnpr
3	Cdc42
2	Ece1
3	Ddost
2	Camk2n1
3	Minos1
4	Capzb
2	Iffo2
2	Casp9
2	Tmem51
5	Tnfrsf1b
2	Agtrap
2	Fbxo6
4	Apitd1
2	Kif1b
4	Pik3cd
1	Slc25a33
2	Eno1
6	Errfi1
2	Park7
1	Tnfrsf9
2	Camta1
3	Thap3
2	Tnfrsf25
2	Espn
3	Acot7
2	Kcnab2
2	Wrap73
2	Prdm16
3	Rer1
3	Faap20
2	Gnb1
2	Nadk
5	Cdk11b
3	Ssu72
3	Mrpl20
5	Ccnl2
4	Cptp
1	Fam132a
2	Tnfrsf4
1	Tnfrsf18
4	Isg15
3	Fam133b
2	Gatad1
4	Sri
6	Dbf4
1	Abcb1a
2	Crot
2	Cd36
4	Tmem60
1	Rsbn1l
1	A630072M18Rik
1	Gsap
2	Fgl2
2	Lrrc17
2	Tomm7
1	2700038G22Rik
3	Fastk
5	Rheb
6	Insig1
2	Lmbr1
5	Dnajb6
4	Tyms
2	Hadhb
5	Cenpa
3	Ost4
3	Atraid
4	Mpv17
3	Snx17
6	Ppm1g
3	Nrbp1
6	Fndc4
4	Gpn1
3	Mrpl33
5	Fosl2
6	Yes1
3	Spon2
3	Maea
3	Fam53a
1	Slbp
4	Tacc3
3	Whsc1
3	Nelfa
6	Haus3
1	Zfyve28
1	Sh3bp2
2	Lrpap1
2	Grpel1
1	Mrfap1
2	Man2b2
2	Crmp1
3	Stx18
3	Wdr1
2	Zfp518b
2	Hs3st1
1	Cd38
4	Qdpr
3	Med28
4	Ncapg
4	Smim20
2	Tbc1d19
5	Arap2
6	Klf3
2	Tlr1
2	Smim14
1	Rhoh
1	Commd8
2	Fryl
2	Usp46
3	Srd5a3
2	Clock
3	Srp72
1	Hopx
2	Stap1
4	Dck
2	Cxcl3
2	Cxcl2
5	Areg
4	G3bp2
1	Cxcl10
2	Sept11
6	Ccng2
1	Cnot6l
2	Antxr2
3	Hnrnpd
6	Hnrnpdl
2	Enoph1
6	5430416N02Rik
6	Lin54
1	Plac8
5	Aff1
4	Gbp9
4	Gbp4
2	Lrrc8b
3	Fam69a
4	Ccdc18
3	Atp5k
2	Crlf2
4	Gtpbp6
4	Pole
2	Cryba4
2	Tpst2
5	Tfip11
2	Adrbk2
1	2900026A02Rik
2	Selplg
3	Gltp
4	Oasl2
1	Gm13822
1	Oasl1
2	Acads
2	Mlec
3	Pop5
4	Triap1
2	Cox6a1
1	Rplp0
4	Cit
2	Pebp1
2	Dtx1
1	Oas2
4	Oas3
4	Oas1a
1	Rpl6
6	Ppp1cc
1	Hvcn1
5	Arpc3
5	Kdm2b
6	Orai1
4	Diablo
5	Rsrc2
3	Denr
5	Vps37b
6	Abcb9
2	Rilpl2
4	Ddx55
5	Ubc
2	Dhx37
2	Bri3bp
4	Ran
3	Crcp
1	Ncf1
1	Gtf2i
2	Stx1a
3	Mdh2
1	Hspb1
2	Rasa4
3	Polr2j
2	Orai2
2	Myl10
2	Fis1
2	Znhit1
3	Gnb2
2	Agfg2
3	Zkscan1
3	Cops6
4	Mcm7
3	Lamtor4
4	Zfp157
1	Gpr146
3	Chst12
1	Ttyh3
2	Foxk1
5	Tnrc18
2	Fbxl18
3	Actb
2	Ccz1
3	Arpc1b
3	Atp5j2
1	Rpl21
5	Rasl11a
3	Pomp
5	Ubl3
3	Hmgb1
1	Wdr95
6	Hsph1
4	Rfc3
4	Samd9l
2	Bet1
2	Pon3
2	Pon2
2	Shfm1
2	Asns
3	Ndufa4
4	2610001J05Rik
2	Mdfic
5	Gm20186
6	Lsm8
1	Fam3c
3	Ndufa5
2	Arf5
2	Atp6v1f
5	Lncpint
2	Exoc4
3	Akr1b3
2	Bpgm
2	1810058I24Rik
5	Zc3hav1
3	1110001J03Rik
6	Gm26699
4	Parp12
5	Kdm7a
3	Adck2
3	Mrps33
3	Ezh2
2	Pdia4
3	Zfp398
1	Gimap9
1	Gimap4
1	Gimap6
1	Gimap7
1	Gimap5
1	Gimap3
2	Tmem176b
2	Tmem176a
1	Gpnmb
6	Tra2a
2	Osbpl3
4	Hnrnpa2b1
3	Cbx3
2	Tax1bp1
1	Chn2
2	Mturn
6	Avl9
1	Nt5c3
2	Gprin3
1	Tnip3
4	Mad2l1
1	Il12rb2
2	Il23r
1	Gm43291
2	Smyd1
2	Cd8b1
1	Cd8a
4	Mrpl35
1	Tmem150a
3	Vamp8
1	Mat2a
2	Capg
6	Tgoln1
4	Suclg1
2	Hk2
2	Sema4f
2	Wbp1
2	Wdr54
2	Dctn1
3	Mthfd2
3	Bola3
1	Dguok
3	Tex261
2	Spr
1	Dusp11
6	Tgfa
1	C87436
1	Pcbp1
1	1600020E01Rik
6	Mxd1
5	Isy1
2	Rab7
3	Rpn1
4	Mcm2
2	Slc41a3
1	Fgd5
6	Lrig1
3	Arl6ip5
5	Frmd4b
2	Mitf
1	Foxp1
2	Eif4e3
1	Crbn
5	Bhlhe40
3	Arpc4
3	Jagn1
2	Il17re
3	Brk1
6	Tatdn2
3	Sec13
6	Vgll4
1	Rpl32
2	Plxnd1
3	Zfand4
1	Rasgef1a
1	Cacna2d4
2	Wnk1
2	Atp6v1e1
1	Usp18
2	Slc6a13
2	Klrg1
2	Clstn3
2	Lpcat3
4	Cdca3
1	Lag3
3	Gapdh
3	Ncapd2
1	Tapbpl
1	Cd27
1	Cd9
4	Rad51ap1
4	Ccnd2
4	Foxm1
1	Klrb1a
4	Klrb1f
1	2310001H17Rik
1	Cd69
2	Clec12a
1	Klrd1
1	Klrk1
1	Klri2
1	Klra5
1	Klra6
1	Klra9
1	Klra7
1	Klra1
1	Styk1
6	Cdkn1b
2	Lockd
4	Ddx47
1	Hist4h4
4	H2afj
1	BC049715
4	Arhgdib
1	Ldhb
1	Kcnj8
1	St8sia1
6	Kras
3	Fgfr1op2
2	Ipo8
2	Myadm
3	Ndufa3
3	Prpf31
1	Rps9
1	Ncr1
6	Ube2s
2	Isoc2b
3	Chmp2a
4	Lig1
3	Sepw1
6	Gltscr2
2	Napa
3	Sae1
3	Ap2s1
2	Calm3
1	Pglyrp1
4	Snrpd2
2	Ppm1n
5	Fosb
2	A930016O22Rik
2	Trappc6a
2	Gemin7
6	Relb
2	Clptm1
6	Bcl3
1	Igsf23
2	Ethe1
1	Rps19
2	Rabac1
3	Pou2f2
1	Dedd2
3	Bckdha
1	Axl
2	Cyp2s1
3	Rab4b
3	Sertad3
1	Sertad1
3	Pld3
1	Rps16
5	Zfp36
3	Med29
2	Pak4
2	Fbxo27
2	Fbxo17
3	Mrps12
2	Rinl
2	Ech1
6	Lgals7
1	Eif3k
3	Psmd8
3	Capns1
3	Tbcb
3	Polr2i
1	Sdhaf1
1	Tyrobp
3	Hcst
5	Nfkbid
3	Psenen
4	Zbtb32
3	Cox6b1
2	Tmem147
2	Tmem147os
2	Ffar2
2	Fxyd5
6	Gramd1a
1	Lsm14a
3	Pepd
4	Nudt19
3	Pdcd5
2	Plekhf1
1	Nkg7
3	Etfb
2	Klk8
2	Emc10
1	Napsa
4	Pnkp
4	Prmt1
3	Prr12
1	Rps11
1	Rpl13a
3	Cd37
3	Nucb1
6	Ppp1r15a
2	Bcat2
2	Dbp
1	Rpl18
6	Sult2b1
2	Emp3
2	Kcnc1
3	Sergef
3	Ldha
2	Tsg101
2	Spty2d1
4	E2f8
2	Cyfip1
1	Trpm1
3	Mcee
2	Vimp
2	4833412C05Rik
2	Igf1r
1	Fam169b
1	Arrdc4
2	Slco3a1
5	Akap13
1	Ntrk3
4	Mrpl46
4	Mrps11
3	Aen
4	Isg20
2	Mfge8
2	Sema4b
2	Cib1
3	Prc1
2	Man2a2
2	Fes
2	RP23-137A24.6
2	Nmb
3	Sec11a
1	Rps17
2	3110040N11Rik
1	Tm6sf1
1	Stard5
3	Mesdc2
2	Fah
2	Zfand6
1	Sytl2
3	Ndufc2
2	Kctd14
2	Aamdc
4	Clns1a
5	Lrrc32
1	Dgat2
1	Rps3
2	Arrb1
2	Spcs2
2	Ucp2
2	Dnajb13
2	Fchsd2
1	Pde2a
3	Lamtor1
3	Rnf121
3	Rrm1
2	Hbb-bs
1	Trim30c
4	Trim30a
1	Trim30d
3	Smpd1
4	Timm10b
4	Gm4070
1	Eif3f
1	Rpl27a
3	Tmem9b
1	Swap70
2	Dkk3
5	Calca
3	1110004F10Rik
1	Rps13
2	Nucb2
1	Rps15a
2	Arl6ip1
3	Eri2
3	2610020H08Rik
2	Tmem159
4	Uqcrc2
2	Eef2k
4	Plk1
1	Tnrc6a
1	4933440M02Rik
6	Il21r
2	Lat
2	Spns1
2	Ypel3
2	Aldoa
3	Hirip3
1	Tmem219
6	Mvp
2	Maz
4	Kif22
2	AI467606
3	Spn
3	Sept1
2	Itgal
2	Ccdc189
2	Stx4a
5	Rgs10
6	Bag3
1	Inpp5f
2	Pstk
3	Bub3
1	Fam53b
3	Bccip
2	Adam12
4	Mki67
1	Bnip3
6	Pwwp2b
2	Adam8
2	Echs1
2	Paox
2	Sprn
2	Cd163l1
2	5830411N06Rik
3	Ric8
4	Psmd13
1	Ifitm2
1	Ifitm3
2	Pkp3
3	Sigirr
2	Rnh1
4	Irf7
3	Tmem80
3	Taldo1
6	Rplp2
2	Polr2l
1	Tspan4
2	Mob2
2	Lsp1
4	Tspan32
1	Cd81
3	Nap1l4
1	Tnfrsf23
2	Ppp1r14c
2	Plekhg1
2	Syne1
4	Fbxo5
2	Ginm1
2	Tab2
2	Stx11
2	Cited2
3	Abracl
6	Perp
5	Tnfaip3
6	Ifngr1
1	Myb
1	Sgk1
1	Themis
4	Cenpw
4	Ncoa7
4	Hddc2
4	Zufsp
1	Fam26f
2	Tube1
1	Fyn
6	Slc16a10
3	Gtf3c6
2	Mical1
3	Pdss2
1	Cd24a
5	Aim1
2	Prdm1
1	Lilrb4a
1	Cep85l
1	Asf1a
2	Gja1
2	Smpdl3a
5	P4ha1
4	Ddit4
2	Spock2
2	Psap
2	Vsir
1	Prf1
4	Ppa1
5	Srgn
3	Dna2
2	Reep3
1	Egr2
2	Rhobtb1
2	A930033H14Rik
4	Cdk1
3	Tfam
3	Cisd1
4	Gucd1
3	Snrpd3
2	Susd2
2	Cabin1
2	Derl3
3	Smarcb1
1	Chchd10
1	Itgb2
4	Ube2g2
2	Pfkl
2	D10Jhu81e
3	Rrp1
3	Ilvbl
2	Plpp2
1	Gzmm
2	Bsg
4	Cnn2
4	Polr2e
2	Gpx4
3	Atp5d
2	Cirbp
3	1600002K03Rik
3	Ndufs7
3	2310011J03Rik
3	Uqcr11
2	Adat3
1	Mknk2
4	Mob3a
3	Plekhj1
2	Oaz1
2	Sppl2b
3	Timm13
5	Gadd45b
3	Sgta
6	Eef2
2	Matk
2	Nfic
2	Gna15
2	Tle2
2	Appl2
2	1500009L16Rik
2	Cry1
4	Rtcb
2	Hsp90b1
3	Arl1
2	Uhrf1bp1l
1	Tmpo
2	Elk3
3	Ndufa12
6	Btg1
2	Atp2b1
4	E2f7
2	Csrp2
4	Nap1l1
1	Phlda1
2	Glipr1
6	Tbc1d15
2	Kcnmb4
2	Cpm
6	Rap1b
1	Ifng
2	Irak3
2	Tmbim4
3	Llph
6	Tbc1d30
2	Tmem5
4	Tsfm
2	Tspan31
3	Os9
1	B4galnt1
1	Ddit3
4	Prim1
1	Naca
3	Atp5b
4	Stat2
3	Myl6
2	Rpl41
3	Cdk2
1	Dgka
4	Pym1
2	Ormdl2
1	Arhgef18
2	Cers4
3	Shcbp1
4	Ankrd10
4	Cdc16
1	Gm7676
2	Erich1
1	Kbtbd11
3	Agpat5
2	Gm6483
4	Ckap2
2	Vps36
2	Slc25a15
3	Vdac3
2	Polb
2	Tm2d2
6	Whsc1l1
2	Prosc
2	Eif4ebp1
2	Saraf
3	Gm29243
2	Dusp4
2	Vps37a
2	Slc25a4
1	Casp3
4	Irf2
6	Ing2
4	Neil3
5	Sap30
6	Hmgb2
2	Palld
2	Cpe
3	Ndufa13
3	Nr2c2ap
2	Cope
3	2810428I15Rik
3	Fkbp8
2	Lrrc25
2	Pgpep1
3	Lsm4
2	Jund
3	Mpv17l2
2	Ifi30
2	Mast3
2	Il12rb1
3	Ccdc124
1	Rpl18a
4	Ankle1
2	Abhd8
4	Mrpl34
2	Dda1
5	Tpm4
1	Gm10282
1	Klf2
3	Smim7
2	Sin3b
4	Mcm5
5	Usp38
1	Inpp4b
3	Ndufb7
3	Tecr
1	Dnajb1
3	Gipc1
1	Adgre5
4	Asf1b
2	Il27ra
2	Podnl1
4	Cc2d1a
5	Gm26532
6	Ier2
2	Nfix
2	G430095P16Rik
4	Gadd45gip1
2	Calr
4	Syce2
2	Prdx2
5	Junb
3	Wdr83os
3	Man2b1
2	Lonp2
2	Rbl2
3	Aktip
1	Nudt21
1	Mt1
3	Rspry1
2	Adgrg5
1	Kifc3
3	Got2
1	Gm8730
5	Rrad
2	Tmem208
1	Acd
2	Ddx28
4	Pla2g15
3	Psmd7
4	Dhodh
1	Vac14
2	Znrf1
2	Cfdp1
2	Terf2ip
4	Nudt7
2	Maf
2	Cmc2
4	Cenpn
3	Sdr42e1
3	Hsbp1
1	Osgin1
3	Cotl1
1	Gse1
4	Gins2
2	Cox4i1
1	Irf8
3	Cyba
2	Mvd
2	Snai3
2	Rnf166
2	Piezo1
2	Aprt
3	Trappc2l
1	Rpl13
3	Chmp1a
4	Spata2l
3	Zfp276
2	Tcf25
2	Afg3l1
4	Ttc13
2	Kcnk1
4	Coa6
5	Irf2bp2
2	Nrp1
1	Itgb1
2	3830406C13Rik
3	Nkiras1
3	Ube2e1
2	Gng2
2	Kcnk5
3	Dnajc9
2	Anxa7
1	Adk
3	Vdac2
1	Rps24
3	Anxa11
5	Arf4
1	Arhgef3
2	Selk
2	Actr8
2	Chdh
3	Spcs1
3	Smim4
2	Nisch
6	Sh3bp5
2	Ero1l
4	Cdkn3
2	Cnih1
4	Cgrrf1
5	Gch1
2	Lgals3
3	Dlgap5
3	Osgep
3	Pnp
2	Rnase4
2	Ang
2	Dad1
1	Lrp10
3	Psmb5
2	Thtpa
2	Emc9
2	Nedd8
3	Gmpr2
2	Ltb4r1
3	Sdr39u1
1	Gzmc
1	Gzmb
3	N6amt2
4	Ska3
3	Mrpl57
1	Zdhhc20
1	Micu2
1	Rpl13-ps3
4	Phf11b
4	Phf11d
4	Phf11c
2	Cab39l
1	Atp8a2
2	Arl11
2	Ebpl
2	Blk
6	Kif13b
4	Pbk
4	Esco2
3	Cdca2
3	Bin3
4	9930012K11Rik
6	Cysltr2
1	Rcbtb2
2	Rb1
3	Lpar6
2	Itm2b
2	Zc3h13
6	Tpt1
1	Serp2
1	Dnajc15
2	Tnfsf11
6	Dgkh
2	Rgcc
4	Mtrf1
5	Elf1
2	Sugt1
4	Diaph3
2	Mzt1
1	Tbc1d4
3	Commd6
5	Kctd12
6	Irg1
6	Mir17hg
4	Dnajc3
2	Rap2a
2	Stk24
1	1810041H14Rik
1	Ubac2
1	Gpr18
2	Casp1
2	Casp4
1	Dcun1d5
6	Birc2
6	Birc3
1	Sesn3
1	Izumo1r
1	Taf1d
2	Smco4
1	Gm7808
2	Ubl5
3	Pin1
3	Eif3g
3	Mrpl4
6	Icam1
3	Tyk2
2	Cdc37
1	Pde4a
2	Smarca4
4	Spc24
3	Prkcsh
3	Pigyl
3	Anln
6	Herpud2
2	Ncapd3
2	Aplp2
5	Ets1
4	Chek1
1	Hspa8
1	Sc5d
2	Thy1
3	Dpagt1
1	H2afx
3	Hmbs
2	Hyou1
4	Trappc4
1	Bcl9l
1	Cxcr5
6	Ddx6
3	Atp5l
3	Cd3g
4	Cd3d
3	Cd3e
3	Amica1
1	Il10ra
2	Rexo2
2	Gm5617
2	Zbtb16
2	Dlat
1	Pou2af1
2	4930550C14Rik
3	Atm
2	Acat1
2	Idh3a
2	Acsbg1
6	Dnaja4
2	Rcn2
2	Pstpip1
4	Tspan3
3	Commd4
3	1700017B05Rik
2	Cox5a
4	Pml
2	Hexa
2	Pkm
2	Lrrc49
3	Kif23
2	Anp32a
2	Coro2b
3	Snapc5
3	Spg21
2	Plekho2
2	Rbpms2
4	2810417H13Rik
2	Csnk1g1
2	Ppib
2	Snx1
3	Fam96a
1	Dapk2
1	Anxa2
3	Bnip2
2	Myo1e
4	Ccnb2
1	Aqp9
4	Mns1
1	Ccpg1
6	Elovl5
1	Gsta4
1	Ddx43
1	Mb21d1
3	Cox7a2
1	Myo6
2	Hmgn3
4	Ttk
1	Fam46a
5	Bcl2a1d
2	Bcl2a1a
5	Bcl2a1b
2	Tmed3
3	Morf4l1
1	Plscr1
6	1190002N15Rik
2	Slc9a9
2	Rnf7
5	Slc25a36
2	Cep63
2	Anapc13
2	Srprb
6	Trf
1	Tmem108
2	Acpp
3	Pik3r4
4	Twf2
4	Poc1a
3	Dusp7
2	Abhd14a
2	Abhd14b
2	Pcbp4
3	Parp3
2	Tex264
2	Manf
2	Zmynd10
2	Gm34106
1	Gnai2
3	Traip
2	Rhoa
2	Gpx1
1	Impdh2
3	Ndufaf3
2	Dalrd3
3	Prkar2a
3	Uqcrc1
4	Shisa5
3	Tma7
3	Nme6
2	Map4
3	Ccdc12
1	Als2cl
6	Ccrl2
2	Clasp2
2	Fbxl2
4	Tmppe
2	Cmtm6
2	Cmtm7
1	Stt3b
2	Gm26614
1	Cmc1
1	Eomes
1	Cx3cr1
5	Csrnp1
6	Ccr8
6	Slc25a38
1	Rpsa
4	Eif1b
3	Higd1a
4	Ano10
3	Kif15
1	Ccr9
2	Cxcr6
2	Ccr1
2	Ccr2
1	Ccr5
3	Sfi1
3	Eif4enif1
2	Selm
3	Smtn
2	Tcn2
4	Osm
2	Hormad2
3	Uqcr10
3	Zmat5
2	Xbp1
4	Mrps24
3	Dbnl
4	Ddx56
3	Tmed4
5	Ramp3
2	Upp1
4	Fignl1
2	Sec61g
4	Fbxo48
1	Plek
4	Wdr92
1	Sertad2
2	Aftph
1	Peli1
3	Mdh1
5	Rel
2	Cfap36
1	Rps27a
2	Rtn4
2	Eml6
2	Acyp2
1	Npm1
1	Gm12117
2	Dock2
1	Spdl1
2	Mat2b
4	Hmmr
3	Nudcd2
2	Pttg1
5	Itk
2	Med7
2	2310031A07Rik
2	Havcr2
4	Irgm1
4	9930111J21Rik2
4	Tgtp2
4	Ifi47
4	Mgat1
2	Canx
1	Hnrnpab
1	Nhp2
1	Tcf7
3	Uqcrq
2	Sept8
6	Il4
6	Il13
1	Irf1
2	P4ha2
4	Hint1
3	Anxa6
2	Gm2a
3	Slc36a3os
2	Atox1
4	Cnot8
4	Mrpl22
3	Sh3bp5l
2	Guk1
2	Arf1
2	Snap47
4	Cops3
4	Med9
3	Drg2
1	Shmt1
2	Ncor1
2	Pigl
1	Ubb
2	Trpv2
3	Mmgt2
2	Trim16
2	Cox10
1	Gas7
1	Rpl26
4	Aurkb
5	Kdm6b
1	Eif4a1
2	Tmem256
3	Acap1
1	Eif5a
2	Gabarap
3	Acadvl
3	0610010K14Rik
4	Arrb2
4	Slc25a11
4	Pfn1
1	Scimp
1	6330403K07Rik
4	Fam64a
2	Txndc17
4	Xaf1
2	Atp2a3
2	Itgae
2	Tax1bp3
2	Serpinf1
2	Slc43a2
1	Fam101b
3	Glod4
3	Timm22
2	Cpd
2	Tmigd1
3	Blmh
2	Trp53i13
2	Abhd15
6	Traf4
2	Sdf2
3	Spag5
2	Aldoc
4	Pigs
4	Tmem199
3	Poldip2
2	Ift20
4	Fam58b
2	Evi2a
6	Cdk5r1
1	Ccl1
4	Slfn5
4	Slfn8
4	Slfn1
2	AI662270
4	Taf15
1	Ccl5
1	Ccl3
1	Ccl4
2	Dusp14
4	Brip1
3	Vmp1
4	Ska2
2	Rnf43
4	Mrps23
2	Scpep1
2	Hlf
4	Nme1
5	Spag9
6	Tob1
2	Chad
4	Eme1
2	Slc35b1
2	Spop
3	Abi3
3	Atp5g1
3	Skap1
3	Pnpo
1	Sp6
1	Tbx21
4	Cisd3
3	Psmb3
2	Pip4k2b
2	Cwc25
1	Rpl23
1	Lasp1
2	Plxdc1
5	Arl5c
1	Rpl19
2	Mien1
2	Ikzf3
3	Psmd3
2	Thra
2	Nr1d1
4	Cdc6
2	Rara
4	Top2a
1	Igfbp4
2	Tns4
1	Ccr7
2	Krt10
5	Eif1
2	P3h4
4	Dhx58
3	Rab5c
5	Stat3
4	Mlx
3	Coa3
2	Rundc1
4	Brca1
1	Arl4d
3	Tmem101
2	G6pc3
3	BC030867
3	Grn
5	Hexim1
5	Map3k14
[truncated: 755 more rows]
